# Supplementary material for: Differential gene expression of Australian Cricotopus draysoni (Diptera: Chironomidae) populations reveals seasonal association in detoxification gene regulation
Source: Sci Rep. 2017 Oct 27;7:14263. doi: 10.1038/s41598-017-14736-8 (PMC5660232; doi:10.1038/s41598-017-14736-8)
Supplement: Supplementary file 2 — Dataset 1 [file 41598_2017_14736_MOESM2_ESM.xls]

## Sheet: CdrayposTrinotate_report
Krosch et al. Differential gene expression of Australian Cricotopus draysoni (Diptera: Chironomidae) populations reveals seasonal association in detoxification gene regulation.
Supplementary Data File 1: Complete results of BLAST searches (<1e-5) against SwissProt, Uniref90 (TrEMBL), Pfam, and SignalP databases, and associated gene ontology terms produced via the Trinotate pipeline.
#gene_id	transcript_id	sprot_Top_BLASTX_hit	TrEMBL_Top_BLASTX_hit	prot_id	prot_coords	sprot_Top_BLASTP_hit	TrEMBL_Top_BLASTP_hit	Pfam	SignalP	eggnog	gene_ontology_blast	gene_ontology_pfam
TR1|c0_g1	TR1|c0_g1_i1	COX2_SIMVI^COX2_SIMVI^Q:727-50,H:1-226^78.76%ID^E:1e-115^RecName: Full=Cytochrome c oxidase subunit 2;^Eukaryota; Metazoa; Ecdysozoa; Arthropoda; Hexapoda; Insecta; Pterygota; Neoptera; Endopterygota; Diptera; Nematocera; Chironomoidea; Simuliidae; Simulium	Q5V8R6_9DIPT^Q5V8R6_9DIPT^Q:727-56,H:1-224^86.16%ID^E:3e-126^.^.	.	.	.	.	.	.	.	GO:0016021^cellular_component^integral component of membrane`GO:0005743^cellular_component^mitochondrial inner membrane`GO:0070469^cellular_component^respiratory chain`GO:0005507^molecular_function^copper ion binding`GO:0004129^molecular_function^cytochrome-c oxidase activity`GO:0022900^biological_process^electron transport chain	.
TR2|c0_g1	TR2|c0_g1_i1	.	B4NCP8_DROWI^B4NCP8_DROWI^Q:90-341,H:2-83^38.1%ID^E:3e-08^SubName: Full=GK10081 {ECO:0000313|EMBL:EDW82607.1};^Eukaryota; Metazoa; Ecdysozoa; Arthropoda; Hexapoda; Insecta; Pterygota; Neoptera; Endopterygota; Diptera; Brachycera; Muscomorpha; Ephydroidea; Drosophilidae; Drosophila; Sophophora	TR2|c0_g1_i1|m.2	12-341[+]	.	B4NCP8_DROWI^B4NCP8_DROWI^Q:27-110,H:2-83^38.1%ID^E:2e-08^SubName: Full=GK10081 {ECO:0000313|EMBL:EDW82607.1};^Eukaryota; Metazoa; Ecdysozoa; Arthropoda; Hexapoda; Insecta; Pterygota; Neoptera; Endopterygota; Diptera; Brachycera; Muscomorpha; Ephydroidea; Drosophilidae; Drosophila; Sophophora	.	.	.	.	.
TR3|c0_g1	TR3|c0_g1_i1	YAY1_SCHPO^YAY1_SCHPO^Q:525-746,H:5-78^45.95%ID^E:3e-15^RecName: Full=Uncharacterized J domain-containing protein C4H3.01;^Eukaryota; Fungi; Dikarya; Ascomycota; Taphrinomycotina; Schizosaccharomycetes; Schizosaccharomycetales; Schizosaccharomycetaceae; Schizosaccharomyces	B4LZI1_DROVI^B4LZI1_DROVI^Q:525-812,H:7-101^40.62%ID^E:2e-13^SubName: Full=GJ23980 {ECO:0000313|EMBL:EDW67120.1};^Eukaryota; Metazoa; Ecdysozoa; Arthropoda; Hexapoda; Insecta; Pterygota; Neoptera; Endopterygota; Diptera; Brachycera; Muscomorpha; Ephydroidea; Drosophilidae; Drosophila	TR3|c0_g1_i1|m.8	3-332[-]	.	.	.	.	.	.	.
TR3|c0_g1	TR3|c0_g1_i1	YAY1_SCHPO^YAY1_SCHPO^Q:525-746,H:5-78^45.95%ID^E:3e-15^RecName: Full=Uncharacterized J domain-containing protein C4H3.01;^Eukaryota; Fungi; Dikarya; Ascomycota; Taphrinomycotina; Schizosaccharomycetes; Schizosaccharomycetales; Schizosaccharomycetaceae; Schizosaccharomyces	B4LZI1_DROVI^B4LZI1_DROVI^Q:525-812,H:7-101^40.62%ID^E:2e-13^SubName: Full=GJ23980 {ECO:0000313|EMBL:EDW67120.1};^Eukaryota; Metazoa; Ecdysozoa; Arthropoda; Hexapoda; Insecta; Pterygota; Neoptera; Endopterygota; Diptera; Brachycera; Muscomorpha; Ephydroidea; Drosophilidae; Drosophila	TR3|c0_g1_i1|m.6	316-675[+]	.	.	.	.	.	.	.
TR3|c0_g1	TR3|c0_g1_i1	YAY1_SCHPO^YAY1_SCHPO^Q:525-746,H:5-78^45.95%ID^E:3e-15^RecName: Full=Uncharacterized J domain-containing protein C4H3.01;^Eukaryota; Fungi; Dikarya; Ascomycota; Taphrinomycotina; Schizosaccharomycetes; Schizosaccharomycetales; Schizosaccharomycetaceae; Schizosaccharomyces	B4LZI1_DROVI^B4LZI1_DROVI^Q:525-812,H:7-101^40.62%ID^E:2e-13^SubName: Full=GJ23980 {ECO:0000313|EMBL:EDW67120.1};^Eukaryota; Metazoa; Ecdysozoa; Arthropoda; Hexapoda; Insecta; Pterygota; Neoptera; Endopterygota; Diptera; Brachycera; Muscomorpha; Ephydroidea; Drosophilidae; Drosophila	TR3|c0_g1_i1|m.4	438-1079[+]	DJC17_BOVIN^DJC17_BOVIN^Q:32-170,H:10-147^36.69%ID^E:8e-19^RecName: Full=DnaJ homolog subfamily C member 17;^Eukaryota; Metazoa; Chordata; Craniata; Vertebrata; Euteleostomi; Mammalia; Eutheria; Laurasiatheria; Cetartiodactyla; Ruminantia; Pecora; Bovidae; Bovinae; Bos	B4LZI1_DROVI^B4LZI1_DROVI^Q:30-170,H:7-150^39.31%ID^E:8e-21^SubName: Full=GJ23980 {ECO:0000313|EMBL:EDW67120.1};^Eukaryota; Metazoa; Ecdysozoa; Arthropoda; Hexapoda; Insecta; Pterygota; Neoptera; Endopterygota; Diptera; Brachycera; Muscomorpha; Ephydroidea; Drosophilidae; Drosophila	PF00226.26^DnaJ^DnaJ domain^33-96^E:3.3e-19	.	COG2214^DNAj domain protein	GO:0000166^molecular_function^nucleotide binding`GO:0003723^molecular_function^RNA binding`GO:0000122^biological_process^negative regulation of transcription from RNA polymerase II promoter	.
TR4|c0_g1	TR4|c0_g1_i1	RL37A_DROME^RL37A_DROME^Q:11-286,H:1-92^70.65%ID^E:2e-41^RecName: Full=60S ribosomal protein L37a;^Eukaryota; Metazoa; Ecdysozoa; Arthropoda; Hexapoda; Insecta; Pterygota; Neoptera; Endopterygota; Diptera; Brachycera; Muscomorpha; Ephydroidea; Drosophilidae; Drosophila; Sophophora	F4PHA5_DICFS^F4PHA5_DICFS^Q:11-274,H:1-88^76.14%ID^E:6e-42^SubName: Full=S60 ribosomal protein L37A {ECO:0000313|EMBL:EGG25089.1};^Eukaryota; Amoebozoa; Mycetozoa; Dictyosteliida; Dictyostelium	.	.	.	.	.	.	COG1997^Ribosomal protein	GO:0005840^cellular_component^ribosome`GO:0046872^molecular_function^metal ion binding`GO:0003735^molecular_function^structural constituent of ribosome`GO:0000022^biological_process^mitotic spindle elongation`GO:0007052^biological_process^mitotic spindle organization`GO:0006412^biological_process^translation	.
TR5|c0_g1	TR5|c0_g1_i1	AT8A1_BOVIN^AT8A1_BOVIN^Q:33-122,H:1118-1147^56.67%ID^E:5e-06^RecName: Full=Probable phospholipid-transporting ATPase IA;^Eukaryota; Metazoa; Chordata; Craniata; Vertebrata; Euteleostomi; Mammalia; Eutheria; Laurasiatheria; Cetartiodactyla; Ruminantia; Pecora; Bovidae; Bovinae; Bos	Q17N94_AEDAE^Q17N94_AEDAE^Q:27-128,H:1122-1155^67.65%ID^E:1e-08^SubName: Full=AAEL000767-PB {ECO:0000313|EMBL:EAT48160.1};^Eukaryota; Metazoa; Ecdysozoa; Arthropoda; Hexapoda; Insecta; Pterygota; Neoptera; Endopterygota; Diptera; Nematocera; Culicoidea; Culicidae; Culicinae; Aedini; Aedes; Stegomyia	.	.	.	.	.	.	.	GO:0042584^cellular_component^chromaffin granule membrane`GO:0005783^cellular_component^endoplasmic reticulum`GO:0016021^cellular_component^integral component of membrane`GO:0005886^cellular_component^plasma membrane`GO:0005524^molecular_function^ATP binding`GO:0019829^molecular_function^cation-transporting ATPase activity`GO:0000287^molecular_function^magnesium ion binding`GO:0004012^molecular_f…	.
TR5|c0_g2	TR5|c0_g2_i1	AT8A1_BOVIN^AT8A1_BOVIN^Q:76-204,H:1108-1147^51.16%ID^E:2e-07^RecName: Full=Probable phospholipid-transporting ATPase IA;^Eukaryota; Metazoa; Chordata; Craniata; Vertebrata; Euteleostomi; Mammalia; Eutheria; Laurasiatheria; Cetartiodactyla; Ruminantia; Pecora; Bovidae; Bovinae; Bos	Q17N94_AEDAE^Q17N94_AEDAE^Q:70-210,H:1109-1155^72.34%ID^E:7e-16^SubName: Full=AAEL000767-PB {ECO:0000313|EMBL:EAT48160.1};^Eukaryota; Metazoa; Ecdysozoa; Arthropoda; Hexapoda; Insecta; Pterygota; Neoptera; Endopterygota; Diptera; Nematocera; Culicoidea; Culicidae; Culicinae; Aedini; Aedes; Stegomyia	.	.	.	.	.	.	.	GO:0042584^cellular_component^chromaffin granule membrane`GO:0005783^cellular_component^endoplasmic reticulum`GO:0016021^cellular_component^integral component of membrane`GO:0005886^cellular_component^plasma membrane`GO:0005524^molecular_function^ATP binding`GO:0019829^molecular_function^cation-transporting ATPase activity`GO:0000287^molecular_function^magnesium ion binding`GO:0004012^molecular_f…	.
TR6|c0_g1	TR6|c0_g1_i1	U483_DROME^U483_DROME^Q:126-764,H:25-239^47.44%ID^E:2e-64^RecName: Full=UPF0483 protein CG5412;^Eukaryota; Metazoa; Ecdysozoa; Arthropoda; Hexapoda; Insecta; Pterygota; Neoptera; Endopterygota; Diptera; Brachycera; Muscomorpha; Ephydroidea; Drosophilidae; Drosophila; Sophophora	B4NFW3_DROWI^B4NFW3_DROWI^Q:84-764,H:13-241^45.85%ID^E:1e-65^SubName: Full=GK22454 {ECO:0000313|EMBL:EDW83180.1};^Eukaryota; Metazoa; Ecdysozoa; Arthropoda; Hexapoda; Insecta; Pterygota; Neoptera; Endopterygota; Diptera; Brachycera; Muscomorpha; Ephydroidea; Drosophilidae; Drosophila; Sophophora	TR6|c0_g1_i1|m.9	15-785[+]	U483_DROME^U483_DROME^Q:38-250,H:25-239^47.44%ID^E:3e-65^RecName: Full=UPF0483 protein CG5412;^Eukaryota; Metazoa; Ecdysozoa; Arthropoda; Hexapoda; Insecta; Pterygota; Neoptera; Endopterygota; Diptera; Brachycera; Muscomorpha; Ephydroidea; Drosophilidae; Drosophila; Sophophora	B4NFW3_DROWI^B4NFW3_DROWI^Q:24-250,H:13-241^45.85%ID^E:1e-66^SubName: Full=GK22454 {ECO:0000313|EMBL:EDW83180.1};^Eukaryota; Metazoa; Ecdysozoa; Arthropoda; Hexapoda; Insecta; Pterygota; Neoptera; Endopterygota; Diptera; Brachycera; Muscomorpha; Ephydroidea; Drosophilidae; Drosophila; Sophophora	PF03959.8^FSH1^Serine hydrolase (FSH1)^42-237^E:3.6e-50	.	.	.	.
TR7|c0_g1	TR7|c0_g1_i1	.	A4BRS1_9GAMM^A4BRS1_9GAMM^Q:96-275,H:10-69^61.67%ID^E:2e-12^SubName: Full=Uncharacterized protein {ECO:0000313|EMBL:EAR21642.1};^Bacteria; Proteobacteria; Gammaproteobacteria; Chromatiales; Ectothiorhodospiraceae; Nitrococcus`A4BRS1_9GAMM^A4BRS1_9GAMM^Q:138-299,H:10-63^62.96%ID^E:2e-09^SubName: Full=Uncharacterized protein {ECO:0000313|EMBL:EAR21642.1};^Bacteria; Proteobacteria; Gammaproteobacter…	TR7|c0_g1_i1|m.10	3-299[+]	SGS4_DROME^SGS4_DROME^Q:1-97,H:76-172^24.74%ID^E:2e-06^RecName: Full=Salivary glue protein Sgs-4;^Eukaryota; Metazoa; Ecdysozoa; Arthropoda; Hexapoda; Insecta; Pterygota; Neoptera; Endopterygota; Diptera; Brachycera; Muscomorpha; Ephydroidea; Drosophilidae; Drosophila; Sophophora`SGS4_DROME^SGS4_DROME^Q:16-97,H:70-151^28.05%ID^E:3e-06^RecName: Full=Salivary glue protein Sgs-4;^Eukaryota; Metazoa;…	C8WCY9_ZYMMN^C8WCY9_ZYMMN^Q:7-99,H:12-104^38.71%ID^E:8e-15^SubName: Full=Uncharacterized protein {ECO:0000313|EMBL:ACV75575.1};^Bacteria; Proteobacteria; Alphaproteobacteria; Sphingomonadales; Sphingomonadaceae; Zymomonas`C8WCY9_ZYMMN^C8WCY9_ZYMMN^Q:7-99,H:19-111^38.71%ID^E:8e-15^SubName: Full=Uncharacterized protein {ECO:0000313|EMBL:ACV75575.1};^Bacteria; Proteobacteria; Alphaproteobacteria; Sp…	.	.	.	GO:0005576^cellular_component^extracellular region	.
TR7|c0_g1	TR7|c0_g1_i2	SGS4_DROME^SGS4_DROME^Q:9-482,H:31-174^22.78%ID^E:5e-09^RecName: Full=Salivary glue protein Sgs-4;^Eukaryota; Metazoa; Ecdysozoa; Arthropoda; Hexapoda; Insecta; Pterygota; Neoptera; Endopterygota; Diptera; Brachycera; Muscomorpha; Ephydroidea; Drosophilidae; Drosophila; Sophophora`SGS4_DROME^SGS4_DROME^Q:9-425,H:52-176^23.74%ID^E:2e-07^RecName: Full=Salivary glue protein Sgs-4;^Eukaryota; Metazoa…	C8WCY9_ZYMMN^C8WCY9_ZYMMN^Q:1-483,H:12-172^38.51%ID^E:2e-28^SubName: Full=Uncharacterized protein {ECO:0000313|EMBL:ACV75575.1};^Bacteria; Proteobacteria; Alphaproteobacteria; Sphingomonadales; Sphingomonadaceae; Zymomonas`C8WCY9_ZYMMN^C8WCY9_ZYMMN^Q:1-483,H:19-179^38.51%ID^E:2e-28^SubName: Full=Uncharacterized protein {ECO:0000313|EMBL:ACV75575.1};^Bacteria; Proteobacteria; Alphaproteobacteria; …	.	.	.	.	.	.	.	GO:0005576^cellular_component^extracellular region	.
TR8|c0_g1	TR8|c0_g1_i1	TTY2_DROME^TTY2_DROME^Q:53-355,H:3-119^52.99%ID^E:5e-26^RecName: Full=Protein tweety-2;^Eukaryota; Metazoa; Ecdysozoa; Arthropoda; Hexapoda; Insecta; Pterygota; Neoptera; Endopterygota; Diptera; Brachycera; Muscomorpha; Ephydroidea; Drosophilidae; Drosophila; Sophophora	W8AVL3_CERCA^W8AVL3_CERCA^Q:53-355,H:3-103^63.37%ID^E:9e-31^RecName: Full=Protein tweety homolog {ECO:0000256|RuleBase:RU361114};^Eukaryota; Metazoa; Ecdysozoa; Arthropoda; Hexapoda; Insecta; Pterygota; Neoptera; Endopterygota; Diptera; Brachycera; Muscomorpha; Tephritoidea; Tephritidae; Ceratitis; Ceratitis	TR8|c0_g1_i1|m.12	2-355[+]	TTY1_DROME^TTY1_DROME^Q:16-118,H:10-112^54.37%ID^E:6e-27^RecName: Full=Protein tweety;^Eukaryota; Metazoa; Ecdysozoa; Arthropoda; Hexapoda; Insecta; Pterygota; Neoptera; Endopterygota; Diptera; Brachycera; Muscomorpha; Ephydroidea; Drosophilidae; Drosophila; Sophophora	E0VCQ3_PEDHC^E0VCQ3_PEDHC^Q:16-118,H:5-107^56.31%ID^E:4e-33^RecName: Full=Protein tweety homolog {ECO:0000256|RuleBase:RU361114};^Eukaryota; Metazoa; Ecdysozoa; Arthropoda; Hexapoda; Insecta; Pterygota; Neoptera; Paraneoptera; Phthiraptera; Anoplura; Pediculidae; Pediculus	PF04906.8^Tweety^Tweety^37-118^E:9e-26	.	.	GO:0034707^cellular_component^chloride channel complex`GO:0016021^cellular_component^integral component of membrane`GO:0005886^cellular_component^plasma membrane`GO:0005254^molecular_function^chloride channel activity`GO:1902476^biological_process^chloride transmembrane transport	.
TR9|c0_g1	TR9|c0_g1_i1	.	A0A026X4A6_CERBI^A0A026X4A6_CERBI^Q:20-346,H:16-124^41.96%ID^E:3e-20^SubName: Full=Clavesin-1 {ECO:0000313|EMBL:EZA62861.1};^Eukaryota; Metazoa; Ecdysozoa; Arthropoda; Hexapoda; Insecta; Pterygota; Neoptera; Endopterygota; Hymenoptera; Apocrita; Aculeata; Vespoidea; Formicidae; Cerapachyinae; Cerapachyini; Cerapachys	TR9|c0_g1_i1|m.13	23-355[+]	.	A0A026X4A6_CERBI^A0A026X4A6_CERBI^Q:1-108,H:17-124^41.44%ID^E:1e-19^SubName: Full=Clavesin-1 {ECO:0000313|EMBL:EZA62861.1};^Eukaryota; Metazoa; Ecdysozoa; Arthropoda; Hexapoda; Insecta; Pterygota; Neoptera; Endopterygota; Hymenoptera; Apocrita; Aculeata; Vespoidea; Formicidae; Cerapachyinae; Cerapachyini; Cerapachys	PF03765.10^CRAL_TRIO_N^CRAL/TRIO, N-terminal domain^22-67^E:1.3e-05	.	.	.	.
TR10|c0_g1	TR10|c0_g1_i1	DDX41_DROME^DDX41_DROME^Q:1-228,H:335-410^78.95%ID^E:4e-37^RecName: Full=ATP-dependent RNA helicase abstrakt;^Eukaryota; Metazoa; Ecdysozoa; Arthropoda; Hexapoda; Insecta; Pterygota; Neoptera; Endopterygota; Diptera; Brachycera; Muscomorpha; Ephydroidea; Drosophilidae; Drosophila; Sophophora	A0A023FK33_9ACAR^A0A023FK33_9ACAR^Q:1-228,H:33-108^82.89%ID^E:4e-38^.^.	.	.	.	.	.	.	COG0513^atp-dependent rna helicase	GO:0071013^cellular_component^catalytic step 2 spliceosome`GO:0071011^cellular_component^precatalytic spliceosome`GO:0005524^molecular_function^ATP binding`GO:0004386^molecular_function^helicase activity`GO:0003723^molecular_function^RNA binding`GO:0008270^molecular_function^zinc ion binding`GO:0000398^biological_process^mRNA splicing, via spliceosome	.
TR11|c0_g1	TR11|c0_g1_i1	CDC42_AEDAE^CDC42_AEDAE^Q:501-61,H:45-191^90.48%ID^E:2e-94^RecName: Full=Cdc42 homolog;^Eukaryota; Metazoa; Ecdysozoa; Arthropoda; Hexapoda; Insecta; Pterygota; Neoptera; Endopterygota; Diptera; Nematocera; Culicoidea; Culicidae; Culicinae; Aedini; Aedes; Stegomyia	C7BCR4_TRISP^C7BCR4_TRISP^Q:501-61,H:1-147^88.44%ID^E:5e-93^SubName: Full=CDC-42 {ECO:0000313|EMBL:ACT87972.1};^Eukaryota; Metazoa; Ecdysozoa; Nematoda; Enoplea; Dorylaimia; Trichocephalida; Trichinellidae; Trichinella	TR11|c0_g1_i1|m.14	58-501[-]	CDC42_AEDAE^CDC42_AEDAE^Q:1-147,H:45-191^90.48%ID^E:7e-95^RecName: Full=Cdc42 homolog;^Eukaryota; Metazoa; Ecdysozoa; Arthropoda; Hexapoda; Insecta; Pterygota; Neoptera; Endopterygota; Diptera; Nematocera; Culicoidea; Culicidae; Culicinae; Aedini; Aedes; Stegomyia	C7BCR4_TRISP^C7BCR4_TRISP^Q:1-147,H:1-147^88.44%ID^E:2e-93^SubName: Full=CDC-42 {ECO:0000313|EMBL:ACT87972.1};^Eukaryota; Metazoa; Ecdysozoa; Nematoda; Enoplea; Dorylaimia; Trichocephalida; Trichinellidae; Trichinella	PF00071.17^Ras^Ras family^3-131^E:2.4e-35`PF08477.8^Miro^Miro-like protein^9-74^E:6.4e-07	.	COG1100^GTP-binding Protein	GO:0005912^cellular_component^adherens junction`GO:0005622^cellular_component^intracellular`GO:0005886^cellular_component^plasma membrane`GO:0005525^molecular_function^GTP binding`GO:0045185^biological_process^maintenance of protein location`GO:0007275^biological_process^multicellular organismal development`GO:0045860^biological_process^positive regulation of protein kinase activity`GO:0007264^bi…	GO:0005525^molecular_function^GTP binding`GO:0007264^biological_process^small GTPase mediated signal transduction`GO:0005622^cellular_component^intracellular
TR11|c0_g2	TR11|c0_g2_i1	CDC42_AEDAE^CDC42_AEDAE^Q:501-61,H:45-191^90.48%ID^E:2e-94^RecName: Full=Cdc42 homolog;^Eukaryota; Metazoa; Ecdysozoa; Arthropoda; Hexapoda; Insecta; Pterygota; Neoptera; Endopterygota; Diptera; Nematocera; Culicoidea; Culicidae; Culicinae; Aedini; Aedes; Stegomyia	C7BCR4_TRISP^C7BCR4_TRISP^Q:501-61,H:1-147^88.44%ID^E:5e-93^SubName: Full=CDC-42 {ECO:0000313|EMBL:ACT87972.1};^Eukaryota; Metazoa; Ecdysozoa; Nematoda; Enoplea; Dorylaimia; Trichocephalida; Trichinellidae; Trichinella	TR11|c0_g2_i1|m.15	58-501[-]	CDC42_AEDAE^CDC42_AEDAE^Q:1-147,H:45-191^90.48%ID^E:7e-95^RecName: Full=Cdc42 homolog;^Eukaryota; Metazoa; Ecdysozoa; Arthropoda; Hexapoda; Insecta; Pterygota; Neoptera; Endopterygota; Diptera; Nematocera; Culicoidea; Culicidae; Culicinae; Aedini; Aedes; Stegomyia	C7BCR4_TRISP^C7BCR4_TRISP^Q:1-147,H:1-147^88.44%ID^E:2e-93^SubName: Full=CDC-42 {ECO:0000313|EMBL:ACT87972.1};^Eukaryota; Metazoa; Ecdysozoa; Nematoda; Enoplea; Dorylaimia; Trichocephalida; Trichinellidae; Trichinella	PF00071.17^Ras^Ras family^3-131^E:2.4e-35`PF08477.8^Miro^Miro-like protein^9-74^E:6.4e-07	.	COG1100^GTP-binding Protein	GO:0005912^cellular_component^adherens junction`GO:0005622^cellular_component^intracellular`GO:0005886^cellular_component^plasma membrane`GO:0005525^molecular_function^GTP binding`GO:0045185^biological_process^maintenance of protein location`GO:0007275^biological_process^multicellular organismal development`GO:0045860^biological_process^positive regulation of protein kinase activity`GO:0007264^bi…	GO:0005525^molecular_function^GTP binding`GO:0007264^biological_process^small GTPase mediated signal transduction`GO:0005622^cellular_component^intracellular
TR12|c0_g1	TR12|c0_g1_i1	.	T1PG64_MUSDO^T1PG64_MUSDO^Q:511-266,H:16-104^33.71%ID^E:1e-06^SubName: Full=Uncharacterized protein {ECO:0000313|EMBL:AFP62380.1};^Eukaryota; Metazoa; Ecdysozoa; Arthropoda; Hexapoda; Insecta; Pterygota; Neoptera; Endopterygota; Diptera; Brachycera; Muscomorpha; Muscoidea; Muscidae; Musca	TR12|c0_g1_i1|m.16	218-523[-]	.	T1PG64_MUSDO^T1PG64_MUSDO^Q:5-92,H:16-110^35.79%ID^E:1e-09^SubName: Full=Uncharacterized protein {ECO:0000313|EMBL:AFP62380.1};^Eukaryota; Metazoa; Ecdysozoa; Arthropoda; Hexapoda; Insecta; Pterygota; Neoptera; Endopterygota; Diptera; Brachycera; Muscomorpha; Muscoidea; Muscidae; Musca	.	sigP:1^19^0.932^YES	.	.	.
TR13|c0_g1	TR13|c0_g1_i1	SMU1_MOUSE^SMU1_MOUSE^Q:207-1997,H:3-511^28.9%ID^E:3e-77^RecName: Full=WD40 repeat-containing protein SMU1;^Eukaryota; Metazoa; Chordata; Craniata; Vertebrata; Euteleostomi; Mammalia; Eutheria; Euarchontoglires; Glires; Rodentia; Sciurognathi; Muroidea; Muridae; Murinae; Mus; Mus	Q9VE18_DROME^Q9VE18_DROME^Q:207-1997,H:3-507^30.1%ID^E:2e-81^SubName: Full=CG5451 {ECO:0000313|EMBL:AAF55614.2};^Eukaryota; Metazoa; Ecdysozoa; Arthropoda; Hexapoda; Insecta; Pterygota; Neoptera; Endopterygota; Diptera; Brachycera; Muscomorpha; Ephydroidea; Drosophilidae; Drosophila; Sophophora	TR13|c0_g1_i1|m.17	174-2021[+]	SMU1_MOUSE^SMU1_MOUSE^Q:12-608,H:3-511^29.45%ID^E:3e-81^RecName: Full=WD40 repeat-containing protein SMU1;^Eukaryota; Metazoa; Chordata; Craniata; Vertebrata; Euteleostomi; Mammalia; Eutheria; Euarchontoglires; Glires; Rodentia; Sciurognathi; Muroidea; Muridae; Murinae; Mus; Mus	Q9VE18_DROME^Q9VE18_DROME^Q:12-608,H:3-507^30.81%ID^E:2e-85^SubName: Full=CG5451 {ECO:0000313|EMBL:AAF55614.2};^Eukaryota; Metazoa; Ecdysozoa; Arthropoda; Hexapoda; Insecta; Pterygota; Neoptera; Endopterygota; Diptera; Brachycera; Muscomorpha; Ephydroidea; Drosophilidae; Drosophila; Sophophora	PF00400.27^WD40^WD domain, G-beta repeat^238-261^E:0.062`PF00400.27^WD40^WD domain, G-beta repeat^389-429^E:0.0007	.	COG2319^repeat-containing protein	GO:0005737^cellular_component^cytoplasm`GO:0005634^cellular_component^nucleus	GO:0005515^molecular_function^protein binding
TR13|c0_g2	TR13|c0_g2_i1	SMU1_MOUSE^SMU1_MOUSE^Q:619-1998,H:138-511^23.92%ID^E:5e-65^RecName: Full=WD40 repeat-containing protein SMU1;^Eukaryota; Metazoa; Chordata; Craniata; Vertebrata; Euteleostomi; Mammalia; Eutheria; Euarchontoglires; Glires; Rodentia; Sciurognathi; Muroidea; Muridae; Murinae; Mus; Mus`SMU1_MOUSE^SMU1_MOUSE^Q:207-638,H:3-143^45.14%ID^E:5e-65^RecName: Full=WD40 repeat-containing protein SMU1;^Eukaryo…	Q9VE18_DROME^Q9VE18_DROME^Q:619-1998,H:138-507^25.53%ID^E:4e-68^SubName: Full=CG5451 {ECO:0000313|EMBL:AAF55614.2};^Eukaryota; Metazoa; Ecdysozoa; Arthropoda; Hexapoda; Insecta; Pterygota; Neoptera; Endopterygota; Diptera; Brachycera; Muscomorpha; Ephydroidea; Drosophilidae; Drosophila; Sophophora`Q9VE18_DROME^Q9VE18_DROME^Q:207-587,H:3-128^48.03%ID^E:4e-68^SubName: Full=CG5451 {ECO:0000313|EMBL:…	TR13|c0_g2_i1|m.20	174-731[+]	SMU1_MOUSE^SMU1_MOUSE^Q:12-138,H:3-128^48.03%ID^E:1e-31^RecName: Full=WD40 repeat-containing protein SMU1;^Eukaryota; Metazoa; Chordata; Craniata; Vertebrata; Euteleostomi; Mammalia; Eutheria; Euarchontoglires; Glires; Rodentia; Sciurognathi; Muroidea; Muridae; Murinae; Mus; Mus	Q5DHK6_SCHJA^Q5DHK6_SCHJA^Q:11-138,H:2-128^48.44%ID^E:4e-33^.^.	.	.	COG2319^repeat-containing protein	GO:0005737^cellular_component^cytoplasm`GO:0005634^cellular_component^nucleus	.
TR13|c0_g2	TR13|c0_g2_i1	SMU1_MOUSE^SMU1_MOUSE^Q:619-1998,H:138-511^23.92%ID^E:5e-65^RecName: Full=WD40 repeat-containing protein SMU1;^Eukaryota; Metazoa; Chordata; Craniata; Vertebrata; Euteleostomi; Mammalia; Eutheria; Euarchontoglires; Glires; Rodentia; Sciurognathi; Muroidea; Muridae; Murinae; Mus; Mus`SMU1_MOUSE^SMU1_MOUSE^Q:207-638,H:3-143^45.14%ID^E:5e-65^RecName: Full=WD40 repeat-containing protein SMU1;^Eukaryo…	Q9VE18_DROME^Q9VE18_DROME^Q:619-1998,H:138-507^25.53%ID^E:4e-68^SubName: Full=CG5451 {ECO:0000313|EMBL:AAF55614.2};^Eukaryota; Metazoa; Ecdysozoa; Arthropoda; Hexapoda; Insecta; Pterygota; Neoptera; Endopterygota; Diptera; Brachycera; Muscomorpha; Ephydroidea; Drosophilidae; Drosophila; Sophophora`Q9VE18_DROME^Q9VE18_DROME^Q:207-587,H:3-128^48.03%ID^E:4e-68^SubName: Full=CG5451 {ECO:0000313|EMBL:…	TR13|c0_g2_i1|m.19	706-2022[+]	SMU1_RAT^SMU1_RAT^Q:2-431,H:168-511^23.56%ID^E:7e-34^RecName: Full=WD40 repeat-containing protein SMU1;^Eukaryota; Metazoa; Chordata; Craniata; Vertebrata; Euteleostomi; Mammalia; Eutheria; Euarchontoglires; Glires; Rodentia; Sciurognathi; Muroidea; Muridae; Murinae; Rattus	T1KH90_TETUR^T1KH90_TETUR^Q:1-431,H:65-411^25.23%ID^E:1e-39^SubName: Full=Uncharacterized protein {ECO:0000313|EnsemblMetazoa:tetur11g03520.1};^Eukaryota; Metazoa; Ecdysozoa; Arthropoda; Chelicerata; Arachnida; Acari; Acariformes; Trombidiformes; Prostigmata; Eleutherengona; Raphignathae; Tetranychoidea; Tetranychidae; Tetranychus	PF00400.27^WD40^WD domain, G-beta repeat^61-84^E:0.041`PF00400.27^WD40^WD domain, G-beta repeat^212-252^E:0.00045	.	COG2319^repeat-containing protein	GO:0005737^cellular_component^cytoplasm`GO:0005634^cellular_component^nucleus	GO:0005515^molecular_function^protein binding
TR14|c0_g1	TR14|c0_g1_i1	ODPB_CAEEL^ODPB_CAEEL^Q:1457-738,H:97-336^72.08%ID^E:2e-122^RecName: Full=Pyruvate dehydrogenase E1 component subunit beta, mitochondrial;^Eukaryota; Metazoa; Ecdysozoa; Nematoda; Chromadorea; Rhabditida; Rhabditoidea; Rhabditidae; Peloderinae; Caenorhabditis	Q17D51_AEDAE^Q17D51_AEDAE^Q:1457-726,H:99-342^90.57%ID^E:1e-162^SubName: Full=AAEL004338-PA {ECO:0000313|EMBL:EAT44269.1};^Eukaryota; Metazoa; Ecdysozoa; Arthropoda; Hexapoda; Insecta; Pterygota; Neoptera; Endopterygota; Diptera; Nematocera; Culicoidea; Culicidae; Culicinae; Aedini; Aedes; Stegomyia	TR14|c0_g1_i1|m.22	687-1457[-]	ODPB_CAEEL^ODPB_CAEEL^Q:1-255,H:97-351^70.2%ID^E:9e-130^RecName: Full=Pyruvate dehydrogenase E1 component subunit beta, mitochondrial;^Eukaryota; Metazoa; Ecdysozoa; Nematoda; Chromadorea; Rhabditida; Rhabditoidea; Rhabditidae; Peloderinae; Caenorhabditis	Q17D51_AEDAE^Q17D51_AEDAE^Q:1-256,H:99-354^90.23%ID^E:4e-174^SubName: Full=AAEL004338-PA {ECO:0000313|EMBL:EAT44269.1};^Eukaryota; Metazoa; Ecdysozoa; Arthropoda; Hexapoda; Insecta; Pterygota; Neoptera; Endopterygota; Diptera; Nematocera; Culicoidea; Culicidae; Culicinae; Aedini; Aedes; Stegomyia	PF02779.19^Transket_pyr^Transketolase, pyrimidine binding domain^1-102^E:3.1e-24`PF02780.15^Transketolase_C^Transketolase, C-terminal domain^122-244^E:2.8e-41	.	COG0022^Dehydrogenase, E1 component	GO:0005759^cellular_component^mitochondrial matrix`GO:0005739^cellular_component^mitochondrion`GO:0004739^molecular_function^pyruvate dehydrogenase (acetyl-transferring) activity`GO:0006086^biological_process^acetyl-CoA biosynthetic process from pyruvate`GO:0006096^biological_process^glycolytic process	GO:0003824^molecular_function^catalytic activity`GO:0008152^biological_process^metabolic process
TR15|c0_g1	TR15|c0_g1_i1	AP2A_DROPS^AP2A_DROPS^Q:603-67,H:8-175^47.78%ID^E:4e-44^RecName: Full=AP-2 complex subunit alpha;^Eukaryota; Metazoa; Ecdysozoa; Arthropoda; Hexapoda; Insecta; Pterygota; Neoptera; Endopterygota; Diptera; Brachycera; Muscomorpha; Ephydroidea; Drosophilidae; Drosophila; Sophophora	S2JGY0_MUCC1^S2JGY0_MUCC1^Q:603-67,H:3-169^57.22%ID^E:2e-53^SubName: Full=Uncharacterized protein {ECO:0000313|EMBL:EPB89566.1};^Eukaryota; Fungi; Fungi incertae sedis; Early diverging fungal lineages; Mucoromycotina; Mucorales; Mucorineae; Mucoraceae; Mucor	TR15|c0_g1_i1|m.24	1-678[-]	AP2A_DROME^AP2A_DROME^Q:26-206,H:8-177^47.25%ID^E:2e-44^RecName: Full=AP-2 complex subunit alpha;^Eukaryota; Metazoa; Ecdysozoa; Arthropoda; Hexapoda; Insecta; Pterygota; Neoptera; Endopterygota; Diptera; Brachycera; Muscomorpha; Ephydroidea; Drosophilidae; Drosophila; Sophophora	S2JGY0_MUCC1^S2JGY0_MUCC1^Q:26-204,H:3-169^57.22%ID^E:9e-54^SubName: Full=Uncharacterized protein {ECO:0000313|EMBL:EPB89566.1};^Eukaryota; Fungi; Fungi incertae sedis; Early diverging fungal lineages; Mucoromycotina; Mucorales; Mucorineae; Mucoraceae; Mucor	PF01602.15^Adaptin_N^Adaptin N terminal region^48-208^E:3.4e-26	sigP:1^17^0.547^YES	.	GO:0030122^cellular_component^AP-2 adaptor complex`GO:0005905^cellular_component^coated pit`GO:0030135^cellular_component^coated vesicle`GO:0005886^cellular_component^plasma membrane`GO:0008021^cellular_component^synaptic vesicle`GO:0008565^molecular_function^protein transporter activity`GO:0008356^biological_process^asymmetric cell division`GO:0006897^biological_process^endocytosis`GO:0006886^bi…	GO:0006886^biological_process^intracellular protein transport`GO:0016192^biological_process^vesicle-mediated transport`GO:0030117^cellular_component^membrane coat
TR16|c0_g1	TR16|c0_g1_i1	.	.	TR16|c0_g1_i1|m.26	696-1190[+]	.	.	.	.	.	.	.
TR17|c0_g1	TR17|c0_g1_i1	TANC2_HUMAN^TANC2_HUMAN^Q:1-165,H:1220-1274^47.27%ID^E:6e-11^RecName: Full=Protein TANC2;^Eukaryota; Metazoa; Chordata; Craniata; Vertebrata; Euteleostomi; Mammalia; Eutheria; Euarchontoglires; Primates; Haplorrhini; Catarrhini; Hominidae; Homo	S4PAQ7_9NEOP^S4PAQ7_9NEOP^Q:1-168,H:3-58^58.93%ID^E:4e-14^SubName: Full=Rolling pebbles {ECO:0000313|EMBL:JAA89381.1};^Eukaryota; Metazoa; Ecdysozoa; Arthropoda; Hexapoda; Insecta; Pterygota; Neoptera; Endopterygota; Lepidoptera; Glossata; Ditrysia; Papilionoidea; Nymphalidae; Satyrinae; Satyrini; Parargina; Pararge	TR17|c0_g1_i1|m.27	1-354[+]	TANC2_HUMAN^TANC2_HUMAN^Q:1-55,H:1220-1274^47.27%ID^E:5e-11^RecName: Full=Protein TANC2;^Eukaryota; Metazoa; Chordata; Craniata; Vertebrata; Euteleostomi; Mammalia; Eutheria; Euarchontoglires; Primates; Haplorrhini; Catarrhini; Hominidae; Homo	S4PAQ7_9NEOP^S4PAQ7_9NEOP^Q:1-56,H:3-58^58.93%ID^E:3e-14^SubName: Full=Rolling pebbles {ECO:0000313|EMBL:JAA89381.1};^Eukaryota; Metazoa; Ecdysozoa; Arthropoda; Hexapoda; Insecta; Pterygota; Neoptera; Endopterygota; Lepidoptera; Glossata; Ditrysia; Papilionoidea; Nymphalidae; Satyrinae; Satyrini; Parargina; Pararge	.	.	COG0666^Ankyrin Repeat	GO:0001701^biological_process^in utero embryonic development	.
TR18|c0_g1	TR18|c0_g1_i1	.	.	.	.	.	.	.	.	.	.	.
TR19|c0_g1	TR19|c0_g1_i1	.	B4LXS0_DROVI^B4LXS0_DROVI^Q:180-545,H:55-190^30.15%ID^E:3e-07^SubName: Full=GJ24401 {ECO:0000313|EMBL:EDW67879.1};^Eukaryota; Metazoa; Ecdysozoa; Arthropoda; Hexapoda; Insecta; Pterygota; Neoptera; Endopterygota; Diptera; Brachycera; Muscomorpha; Ephydroidea; Drosophilidae; Drosophila	TR19|c0_g1_i1|m.28	105-860[+]	.	B4LXS0_DROVI^B4LXS0_DROVI^Q:26-147,H:55-190^30.15%ID^E:1e-07^SubName: Full=GJ24401 {ECO:0000313|EMBL:EDW67879.1};^Eukaryota; Metazoa; Ecdysozoa; Arthropoda; Hexapoda; Insecta; Pterygota; Neoptera; Endopterygota; Diptera; Brachycera; Muscomorpha; Ephydroidea; Drosophilidae; Drosophila	.	sigP:1^18^0.894^YES	.	.	.
TR20|c0_g1	TR20|c0_g1_i1	ZFN2B_MOUSE^ZFN2B_MOUSE^Q:226-56,H:73-134^45.16%ID^E:2e-12^RecName: Full=AN1-type zinc finger protein 2B;^Eukaryota; Metazoa; Chordata; Craniata; Vertebrata; Euteleostomi; Mammalia; Eutheria; Euarchontoglires; Glires; Rodentia; Sciurognathi; Muroidea; Muridae; Murinae; Mus; Mus	Q16G40_AEDAE^Q16G40_AEDAE^Q:226-23,H:73-141^55.07%ID^E:1e-18^SubName: Full=AAEL014531-PA {ECO:0000313|EMBL:EAT33207.1};^Eukaryota; Metazoa; Ecdysozoa; Arthropoda; Hexapoda; Insecta; Pterygota; Neoptera; Endopterygota; Diptera; Nematocera; Culicoidea; Culicidae; Culicinae; Aedini; Aedes; Stegomyia	.	.	.	.	.	.	.	GO:0005783^cellular_component^endoplasmic reticulum`GO:0008270^molecular_function^zinc ion binding	.
TR21|c0_g1	TR21|c0_g1_i1	.	.	.	.	.	.	.	.	.	.	.
TR22|c0_g1	TR22|c0_g1_i1	FGL2_MOUSE^FGL2_MOUSE^Q:6-290,H:243-335^44.21%ID^E:3e-20^RecName: Full=Fibroleukin;^Eukaryota; Metazoa; Chordata; Craniata; Vertebrata; Euteleostomi; Mammalia; Eutheria; Euarchontoglires; Glires; Rodentia; Sciurognathi; Muroidea; Muridae; Murinae; Mus; Mus	D6WBL4_TRICA^D6WBL4_TRICA^Q:6-290,H:277-371^54.74%ID^E:7e-31^.^.	.	.	.	.	.	.	.	GO:0070062^cellular_component^extracellular vesicular exosome`GO:0019835^biological_process^cytolysis	.
TR23|c0_g1	TR23|c0_g1_i1	CYC2_DROME^CYC2_DROME^Q:2-298,H:9-107^86.87%ID^E:3e-59^RecName: Full=Cytochrome c-2;^Eukaryota; Metazoa; Ecdysozoa; Arthropoda; Hexapoda; Insecta; Pterygota; Neoptera; Endopterygota; Diptera; Brachycera; Muscomorpha; Ephydroidea; Drosophilidae; Drosophila; Sophophora	A0A023HN92_PLUXY^A0A023HN92_PLUXY^Q:2-298,H:9-107^87.88%ID^E:6e-58^SubName: Full=Mitochondrial cytochrome C {ECO:0000313|EMBL:AGN75105.1};^Eukaryota; Metazoa; Ecdysozoa; Arthropoda; Hexapoda; Insecta; Pterygota; Neoptera; Endopterygota; Lepidoptera; Glossata; Ditrysia; Yponomeutoidea; Plutellidae; Plutella	TR23|c0_g1_i1|m.29	2-319[+]	CYC2_DROME^CYC2_DROME^Q:1-99,H:9-107^86.87%ID^E:3e-59^RecName: Full=Cytochrome c-2;^Eukaryota; Metazoa; Ecdysozoa; Arthropoda; Hexapoda; Insecta; Pterygota; Neoptera; Endopterygota; Diptera; Brachycera; Muscomorpha; Ephydroidea; Drosophilidae; Drosophila; Sophophora	A0A023HN92_PLUXY^A0A023HN92_PLUXY^Q:1-99,H:9-107^87.88%ID^E:5e-58^SubName: Full=Mitochondrial cytochrome C {ECO:0000313|EMBL:AGN75105.1};^Eukaryota; Metazoa; Ecdysozoa; Arthropoda; Hexapoda; Insecta; Pterygota; Neoptera; Endopterygota; Lepidoptera; Glossata; Ditrysia; Yponomeutoidea; Plutellidae; Plutella	PF00034.16^Cytochrom_C^Cytochrome c^1-97^E:5.5e-11`PF13442.1^Cytochrome_CBB3^Cytochrome C oxidase, cbb3-type, subunit III^2-95^E:2.6e-06	.	COG3474^Electron carrier protein. The oxidized form of the cytochrome c heme group can accept an electron from the heme group of the cytochrome c1 subunit of cytochrome reductase. Cytochrome c then transfers this electron to the cytochrome oxidase complex, the final protein carrier in the mitochondrial electron-transport chain	GO:0005743^cellular_component^mitochondrial inner membrane`GO:0005758^cellular_component^mitochondrial intermembrane space`GO:0005739^cellular_component^mitochondrion`GO:0070469^cellular_component^respiratory chain`GO:0009055^molecular_function^electron carrier activity`GO:0020037^molecular_function^heme binding`GO:0005506^molecular_function^iron ion binding`GO:0055114^biological_process^oxidatio…	GO:0009055^molecular_function^electron carrier activity`GO:0020037^molecular_function^heme binding
TR24|c0_g1	TR24|c0_g1_i1	DMD_CANFA^DMD_CANFA^Q:72-263,H:3552-3616^52.31%ID^E:7e-12^RecName: Full=Dystrophin;^Eukaryota; Metazoa; Chordata; Craniata; Vertebrata; Euteleostomi; Mammalia; Eutheria; Laurasiatheria; Carnivora; Caniformia; Canidae; Canis	E5SLF8_TRISP^E5SLF8_TRISP^Q:75-416,H:2434-2552^46.34%ID^E:1e-21^SubName: Full=Zinc finger protein {ECO:0000313|EMBL:EFV54401.1};^Eukaryota; Metazoa; Ecdysozoa; Nematoda; Enoplea; Dorylaimia; Trichocephalida; Trichinellidae; Trichinella	TR24|c0_g1_i1|m.31	3-470[+]	DMD_CANFA^DMD_CANFA^Q:24-87,H:3552-3616^52.31%ID^E:8e-12^RecName: Full=Dystrophin;^Eukaryota; Metazoa; Chordata; Craniata; Vertebrata; Euteleostomi; Mammalia; Eutheria; Laurasiatheria; Carnivora; Caniformia; Canidae; Canis	E5SLF8_TRISP^E5SLF8_TRISP^Q:25-138,H:2434-2552^46.34%ID^E:6e-22^SubName: Full=Zinc finger protein {ECO:0000313|EMBL:EFV54401.1};^Eukaryota; Metazoa; Ecdysozoa; Nematoda; Enoplea; Dorylaimia; Trichocephalida; Trichinellidae; Trichinella	.	.	COG5069^Microtubule associated monoxygenase, calponin and LIM domain containing	GO:0030054^cellular_component^cell junction`GO:0005737^cellular_component^cytoplasm`GO:0005856^cellular_component^cytoskeleton`GO:0045211^cellular_component^postsynaptic membrane`GO:0042383^cellular_component^sarcolemma`GO:0005509^molecular_function^calcium ion binding`GO:0008270^molecular_function^zinc ion binding	.
TR25|c0_g1	TR25|c0_g1_i1	LSG1_DROME^LSG1_DROME^Q:34-405,H:449-558^32.26%ID^E:5e-11^RecName: Full=Large subunit GTPase 1 homolog;^Eukaryota; Metazoa; Ecdysozoa; Arthropoda; Hexapoda; Insecta; Pterygota; Neoptera; Endopterygota; Diptera; Brachycera; Muscomorpha; Ephydroidea; Drosophilidae; Drosophila; Sophophora	E1G4H3_LOALO^E1G4H3_LOALO^Q:31-408,H:464-583^38.1%ID^E:2e-19^SubName: Full=Uncharacterized protein {ECO:0000313|EMBL:EFO20434.1};^Eukaryota; Metazoa; Ecdysozoa; Nematoda; Chromadorea; Spirurida; Filarioidea; Onchocercidae; Loa	TR25|c0_g1_i1|m.32	1-519[+]	LSG1_DANRE^LSG1_DANRE^Q:11-172,H:479-640^33.14%ID^E:3e-14^RecName: Full=Large subunit GTPase 1 homolog;^Eukaryota; Metazoa; Chordata; Craniata; Vertebrata; Euteleostomi; Actinopterygii; Neopterygii; Teleostei; Ostariophysi; Cypriniformes; Cyprinidae; Danio	E1G4H3_LOALO^E1G4H3_LOALO^Q:11-169,H:464-619^36.81%ID^E:8e-23^SubName: Full=Uncharacterized protein {ECO:0000313|EMBL:EFO20434.1};^Eukaryota; Metazoa; Ecdysozoa; Nematoda; Chromadorea; Spirurida; Filarioidea; Onchocercidae; Loa	.	.	COG1161^Required for a late step of 50S ribosomal subunit assembly. Has GTPase activity (By similarity)	GO:0015030^cellular_component^Cajal body`GO:0005829^cellular_component^cytosol`GO:0005783^cellular_component^endoplasmic reticulum`GO:0005525^molecular_function^GTP binding`GO:0003924^molecular_function^GTPase activity`GO:0006184^biological_process^GTP catabolic process`GO:0051168^biological_process^nuclear export`GO:0015031^biological_process^protein transport`GO:0042254^biological_process^ribos…	.
TR25|c0_g2	TR25|c0_g2_i1	LSG1_DROME^LSG1_DROME^Q:34-405,H:449-558^32.26%ID^E:2e-11^RecName: Full=Large subunit GTPase 1 homolog;^Eukaryota; Metazoa; Ecdysozoa; Arthropoda; Hexapoda; Insecta; Pterygota; Neoptera; Endopterygota; Diptera; Brachycera; Muscomorpha; Ephydroidea; Drosophilidae; Drosophila; Sophophora	E1G4H3_LOALO^E1G4H3_LOALO^Q:31-408,H:464-583^38.1%ID^E:8e-20^SubName: Full=Uncharacterized protein {ECO:0000313|EMBL:EFO20434.1};^Eukaryota; Metazoa; Ecdysozoa; Nematoda; Chromadorea; Spirurida; Filarioidea; Onchocercidae; Loa	TR25|c0_g2_i1|m.34	1-450[+]	LSG1_DROME^LSG1_DROME^Q:12-135,H:449-558^32.26%ID^E:2e-11^RecName: Full=Large subunit GTPase 1 homolog;^Eukaryota; Metazoa; Ecdysozoa; Arthropoda; Hexapoda; Insecta; Pterygota; Neoptera; Endopterygota; Diptera; Brachycera; Muscomorpha; Ephydroidea; Drosophilidae; Drosophila; Sophophora	E1G4H3_LOALO^E1G4H3_LOALO^Q:11-136,H:464-583^38.1%ID^E:7e-20^SubName: Full=Uncharacterized protein {ECO:0000313|EMBL:EFO20434.1};^Eukaryota; Metazoa; Ecdysozoa; Nematoda; Chromadorea; Spirurida; Filarioidea; Onchocercidae; Loa	.	.	COG1161^Required for a late step of 50S ribosomal subunit assembly. Has GTPase activity (By similarity)	GO:0015030^cellular_component^Cajal body`GO:0005737^cellular_component^cytoplasm`GO:0005783^cellular_component^endoplasmic reticulum`GO:0005525^molecular_function^GTP binding`GO:0003924^molecular_function^GTPase activity`GO:0006184^biological_process^GTP catabolic process`GO:0007275^biological_process^multicellular organismal development`GO:0051168^biological_process^nuclear export`GO:0030307^bio…	.
TR26|c0_g1	TR26|c0_g1_i1	RL37A_DROME^RL37A_DROME^Q:329-54,H:1-92^70.65%ID^E:2e-41^RecName: Full=60S ribosomal protein L37a;^Eukaryota; Metazoa; Ecdysozoa; Arthropoda; Hexapoda; Insecta; Pterygota; Neoptera; Endopterygota; Diptera; Brachycera; Muscomorpha; Ephydroidea; Drosophilidae; Drosophila; Sophophora	F4PHA5_DICFS^F4PHA5_DICFS^Q:329-66,H:1-88^73.86%ID^E:7e-41^SubName: Full=S60 ribosomal protein L37A {ECO:0000313|EMBL:EGG25089.1};^Eukaryota; Amoebozoa; Mycetozoa; Dictyosteliida; Dictyostelium	.	.	.	.	.	.	COG1997^Ribosomal protein	GO:0005840^cellular_component^ribosome`GO:0046872^molecular_function^metal ion binding`GO:0003735^molecular_function^structural constituent of ribosome`GO:0000022^biological_process^mitotic spindle elongation`GO:0007052^biological_process^mitotic spindle organization`GO:0006412^biological_process^translation	.
TR27|c0_g1	TR27|c0_g1_i1	.	G6DSB6_DANPL^G6DSB6_DANPL^Q:90-296,H:495-563^52.17%ID^E:5e-16^SubName: Full=Cuticular protein hypothetical 5 {ECO:0000313|EMBL:EHJ63607.1};^Eukaryota; Metazoa; Ecdysozoa; Arthropoda; Hexapoda; Insecta; Pterygota; Neoptera; Endopterygota; Lepidoptera; Glossata; Ditrysia; Papilionoidea; Nymphalidae; Danainae; Danaini; Danaina; Danaus; Danaus	.	.	.	.	.	.	.	.	.
TR28|c0_g1	TR28|c0_g1_i1	PHSG_YEAST^PHSG_YEAST^Q:3-812,H:626-901^54.15%ID^E:3e-96^RecName: Full=Glycogen phosphorylase;^Eukaryota; Fungi; Dikarya; Ascomycota; Saccharomycotina; Saccharomycetes; Saccharomycetales; Saccharomycetaceae; Saccharomyces	A0A015KD54_9GLOM^A0A015KD54_9GLOM^Q:3-821,H:595-864^65.2%ID^E:3e-116^RecName: Full=Alpha-1,4 glucan phosphorylase {ECO:0000256|RuleBase:RU000587};^Eukaryota; Fungi; Glomeromycota; Glomeromycetes; Glomerales; Glomeraceae; Rhizophagus	TR28|c0_g1_i1|m.37	3-824[+]	PHSG_YEAST^PHSG_YEAST^Q:1-270,H:626-901^54.15%ID^E:2e-96^RecName: Full=Glycogen phosphorylase;^Eukaryota; Fungi; Dikarya; Ascomycota; Saccharomycotina; Saccharomycetes; Saccharomycetales; Saccharomycetaceae; Saccharomyces	A0A015KD54_9GLOM^A0A015KD54_9GLOM^Q:1-273,H:595-864^65.2%ID^E:1e-116^RecName: Full=Alpha-1,4 glucan phosphorylase {ECO:0000256|RuleBase:RU000587};^Eukaryota; Fungi; Glomeromycota; Glomeromycetes; Glomerales; Glomeraceae; Rhizophagus	PF00343.15^Phosphorylase^Carbohydrate phosphorylase^1-269^E:2.6e-108	.	COG0058^Phosphorylase is an important allosteric enzyme in carbohydrate metabolism. Enzymes from different sources differ in their regulatory mechanisms and in their natural substrates. However, all known phosphorylases share catalytic and structural properties (By similarity)	GO:0005737^cellular_component^cytoplasm`GO:0008184^molecular_function^glycogen phosphorylase activity`GO:0030170^molecular_function^pyridoxal phosphate binding`GO:0005980^biological_process^glycogen catabolic process	GO:0008184^molecular_function^glycogen phosphorylase activity`GO:0005975^biological_process^carbohydrate metabolic process
TR28|c0_g2	TR28|c0_g2_i1	PHSG_YEAST^PHSG_YEAST^Q:1-510,H:732-901^52.63%ID^E:2e-56^RecName: Full=Glycogen phosphorylase;^Eukaryota; Fungi; Dikarya; Ascomycota; Saccharomycotina; Saccharomycetes; Saccharomycetales; Saccharomycetaceae; Saccharomyces	S2J2A1_MUCC1^S2J2A1_MUCC1^Q:1-510,H:713-882^62.94%ID^E:7e-67^SubName: Full=Starch phosphorylase {ECO:0000313|EMBL:EPB84191.1};^Eukaryota; Fungi; Fungi incertae sedis; Early diverging fungal lineages; Mucoromycotina; Mucorales; Mucorineae; Mucoraceae; Mucor	TR28|c0_g2_i1|m.39	1-522[+]	PHSG_YEAST^PHSG_YEAST^Q:1-170,H:732-901^52.63%ID^E:1e-56^RecName: Full=Glycogen phosphorylase;^Eukaryota; Fungi; Dikarya; Ascomycota; Saccharomycotina; Saccharomycetes; Saccharomycetales; Saccharomycetaceae; Saccharomyces	S2J2A1_MUCC1^S2J2A1_MUCC1^Q:1-170,H:713-882^62.94%ID^E:4e-67^SubName: Full=Starch phosphorylase {ECO:0000313|EMBL:EPB84191.1};^Eukaryota; Fungi; Fungi incertae sedis; Early diverging fungal lineages; Mucoromycotina; Mucorales; Mucorineae; Mucoraceae; Mucor	PF00343.15^Phosphorylase^Carbohydrate phosphorylase^1-169^E:2.7e-61	.	COG0058^Phosphorylase is an important allosteric enzyme in carbohydrate metabolism. Enzymes from different sources differ in their regulatory mechanisms and in their natural substrates. However, all known phosphorylases share catalytic and structural properties (By similarity)	GO:0005737^cellular_component^cytoplasm`GO:0008184^molecular_function^glycogen phosphorylase activity`GO:0030170^molecular_function^pyridoxal phosphate binding`GO:0005980^biological_process^glycogen catabolic process	GO:0008184^molecular_function^glycogen phosphorylase activity`GO:0005975^biological_process^carbohydrate metabolic process
TR29|c0_g1	TR29|c0_g1_i1	DNAJ1_DROME^DNAJ1_DROME^Q:1133-81,H:1-334^53.07%ID^E:1e-123^RecName: Full=DnaJ protein homolog 1;^Eukaryota; Metazoa; Ecdysozoa; Arthropoda; Hexapoda; Insecta; Pterygota; Neoptera; Endopterygota; Diptera; Brachycera; Muscomorpha; Ephydroidea; Drosophilidae; Drosophila; Sophophora	B0W9S8_CULQU^B0W9S8_CULQU^Q:1133-81,H:1-345^80.34%ID^E:0^.^.	TR29|c0_g1_i1|m.41	75-1133[-]	DNAJ1_DROME^DNAJ1_DROME^Q:1-351,H:1-334^54.75%ID^E:9e-136^RecName: Full=DnaJ protein homolog 1;^Eukaryota; Metazoa; Ecdysozoa; Arthropoda; Hexapoda; Insecta; Pterygota; Neoptera; Endopterygota; Diptera; Brachycera; Muscomorpha; Ephydroidea; Drosophilidae; Drosophila; Sophophora	B0W9S8_CULQU^B0W9S8_CULQU^Q:1-351,H:1-345^80.34%ID^E:0^.^.	PF00226.26^DnaJ^DnaJ domain^4-65^E:1.8e-28`PF01556.13^CTDII^DnaJ C terminal domain^263-344^E:3.4e-19	.	COG0484^ATP binding to DnaK triggers the release of the substrate protein, thus completing the reaction cycle. Several rounds of ATP-dependent interactions between DnaJ, DnaK and GrpE are required for fully efficient folding. Also involved, together with DnaK and GrpE, in the DNA replication of plasmids through activation of initiation proteins (By similarity)	GO:0005737^cellular_component^cytoplasm`GO:0005875^cellular_component^microtubule associated complex`GO:0006457^biological_process^protein folding`GO:0009408^biological_process^response to heat	.
TR30|c0_g1	TR30|c0_g1_i1	TAKT_DROME^TAKT_DROME^Q:91-441,H:124-240^28.21%ID^E:6e-11^RecName: Full=Protein takeout;^Eukaryota; Metazoa; Ecdysozoa; Arthropoda; Hexapoda; Insecta; Pterygota; Neoptera; Endopterygota; Diptera; Brachycera; Muscomorpha; Ephydroidea; Drosophilidae; Drosophila; Sophophora	B3MB67_DROAN^B3MB67_DROAN^Q:1-489,H:102-265^42.07%ID^E:7e-38^.^.	TR30|c0_g1_i1|m.44	1-492[+]	TAKT_DROME^TAKT_DROME^Q:31-147,H:124-240^28.21%ID^E:6e-14^RecName: Full=Protein takeout;^Eukaryota; Metazoa; Ecdysozoa; Arthropoda; Hexapoda; Insecta; Pterygota; Neoptera; Endopterygota; Diptera; Brachycera; Muscomorpha; Ephydroidea; Drosophilidae; Drosophila; Sophophora	B3MB67_DROAN^B3MB67_DROAN^Q:1-163,H:102-265^42.07%ID^E:1e-44^.^.	PF06585.6^JHBP^Haemolymph juvenile hormone binding protein (JHBP)^16-150^E:9.2e-34	.	.	GO:0005576^cellular_component^extracellular region`GO:0005615^cellular_component^extracellular space`GO:0008343^biological_process^adult feeding behavior`GO:0042595^biological_process^behavioral response to starvation`GO:0007623^biological_process^circadian rhythm`GO:0007631^biological_process^feeding behavior`GO:0008049^biological_process^male courtship behavior`GO:0007617^biological_process^mat…	.
TR31|c0_g1	TR31|c0_g1_i1	P4HA2_CHICK^P4HA2_CHICK^Q:1163-21,H:1-433^27.95%ID^E:1e-33^RecName: Full=Prolyl 4-hydroxylase subunit alpha-2;^Eukaryota; Metazoa; Chordata; Craniata; Vertebrata; Euteleostomi; Testudines + Archosauria group; Archosauria; Dinosauria; Saurischia; Theropoda; Coelurosauria; Aves; Neognathae; Galloanserae; Galliformes; Phasianidae; Phasianinae; Gallus	A0A034W7F0_BACDO^A0A034W7F0_BACDO^Q:1154-12,H:15-444^30.28%ID^E:1e-42^.^.	TR31|c0_g1_i1|m.45	3-1175[-]	P4HA2_CHICK^P4HA2_CHICK^Q:5-385,H:1-433^27.95%ID^E:9e-34^RecName: Full=Prolyl 4-hydroxylase subunit alpha-2;^Eukaryota; Metazoa; Chordata; Craniata; Vertebrata; Euteleostomi; Testudines + Archosauria group; Archosauria; Dinosauria; Saurischia; Theropoda; Coelurosauria; Aves; Neognathae; Galloanserae; Galliformes; Phasianidae; Phasianinae; Gallus	A0A034W7F0_BACDO^A0A034W7F0_BACDO^Q:8-388,H:15-444^30.28%ID^E:1e-42^.^.	PF08336.6^P4Ha_N^Prolyl 4-Hydroxylase alpha-subunit, N-terminal region^27-159^E:9.9e-18	sigP:1^22^0.78^YES	NOG78926^LRR	GO:0005788^cellular_component^endoplasmic reticulum lumen`GO:0005506^molecular_function^iron ion binding`GO:0031418^molecular_function^L-ascorbic acid binding`GO:0016702^molecular_function^oxidoreductase activity, acting on single donors with incorporation of molecular oxygen, incorporation of two atoms of oxygen`GO:0004656^molecular_function^procollagen-proline 4-dioxygenase activity	GO:0004656^molecular_function^procollagen-proline 4-dioxygenase activity`GO:0016702^molecular_function^oxidoreductase activity, acting on single donors with incorporation of molecular oxygen, incorporation of two atoms of oxygen`GO:0055114^biological_process^oxidation-reduction process`GO:0005783^cellular_component^endoplasmic reticulum
TR32|c0_g1	TR32|c0_g1_i1	KRI1_DANRE^KRI1_DANRE^Q:9-230,H:526-599^54.05%ID^E:5e-18^RecName: Full=Protein KRI1 homolog;^Eukaryota; Metazoa; Chordata; Craniata; Vertebrata; Euteleostomi; Actinopterygii; Neopterygii; Teleostei; Ostariophysi; Cypriniformes; Cyprinidae; Danio	A0A087TT04_9ARAC^A0A087TT04_9ARAC^Q:6-233,H:494-569^59.21%ID^E:1e-22^.^.	TR32|c0_g1_i1|m.47	3-368[+]	KRI1_DANRE^KRI1_DANRE^Q:3-113,H:526-638^46.9%ID^E:1e-21^RecName: Full=Protein KRI1 homolog;^Eukaryota; Metazoa; Chordata; Craniata; Vertebrata; Euteleostomi; Actinopterygii; Neopterygii; Teleostei; Ostariophysi; Cypriniformes; Cyprinidae; Danio	A0A087TT04_9ARAC^A0A087TT04_9ARAC^Q:2-83,H:494-575^57.32%ID^E:6e-24^.^.	PF12936.2^Kri1_C^KRI1-like family C-terminal^2-70^E:4.1e-22	.	.	.	.
TR32|c0_g2	TR32|c0_g2_i1	KRI1_DANRE^KRI1_DANRE^Q:9-230,H:526-599^54.05%ID^E:5e-18^RecName: Full=Protein KRI1 homolog;^Eukaryota; Metazoa; Chordata; Craniata; Vertebrata; Euteleostomi; Actinopterygii; Neopterygii; Teleostei; Ostariophysi; Cypriniformes; Cyprinidae; Danio	A0A087TT04_9ARAC^A0A087TT04_9ARAC^Q:6-233,H:494-569^59.21%ID^E:4e-22^.^.	TR32|c0_g2_i1|m.48	3-536[+]	KRI1_DANRE^KRI1_DANRE^Q:3-113,H:526-638^46.9%ID^E:3e-21^RecName: Full=Protein KRI1 homolog;^Eukaryota; Metazoa; Chordata; Craniata; Vertebrata; Euteleostomi; Actinopterygii; Neopterygii; Teleostei; Ostariophysi; Cypriniformes; Cyprinidae; Danio	A0A087TT04_9ARAC^A0A087TT04_9ARAC^Q:2-83,H:494-575^57.32%ID^E:3e-23^.^.	PF12936.2^Kri1_C^KRI1-like family C-terminal^2-70^E:1e-21	.	.	.	.
TR33|c0_g1	TR33|c0_g1_i1	CORTO_DROME^CORTO_DROME^Q:1654-1490,H:142-196^92.73%ID^E:7e-27^RecName: Full=Centrosomal and chromosomal factor;^Eukaryota; Metazoa; Ecdysozoa; Arthropoda; Hexapoda; Insecta; Pterygota; Neoptera; Endopterygota; Diptera; Brachycera; Muscomorpha; Ephydroidea; Drosophilidae; Drosophila; Sophophora	A0A084VTI6_9DIPT^A0A084VTI6_9DIPT^Q:1654-1463,H:68-131^89.06%ID^E:2e-30^SubName: Full=AGAP013096-PA-like protein {ECO:0000313|EMBL:KFB41280.1};^Eukaryota; Metazoa; Ecdysozoa; Arthropoda; Hexapoda; Insecta; Pterygota; Neoptera; Endopterygota; Diptera; Nematocera; Culicoidea; Culicidae; Anophelinae; Anopheles	TR33|c0_g1_i1|m.50	167-1831[-]	CORTO_DROME^CORTO_DROME^Q:58-114,H:140-196^92.98%ID^E:2e-29^RecName: Full=Centrosomal and chromosomal factor;^Eukaryota; Metazoa; Ecdysozoa; Arthropoda; Hexapoda; Insecta; Pterygota; Neoptera; Endopterygota; Diptera; Brachycera; Muscomorpha; Ephydroidea; Drosophilidae; Drosophila; Sophophora	A0A084VTI6_9DIPT^A0A084VTI6_9DIPT^Q:1-141,H:1-149^49.37%ID^E:7e-35^SubName: Full=AGAP013096-PA-like protein {ECO:0000313|EMBL:KFB41280.1};^Eukaryota; Metazoa; Ecdysozoa; Arthropoda; Hexapoda; Insecta; Pterygota; Neoptera; Endopterygota; Diptera; Nematocera; Culicoidea; Culicidae; Anophelinae; Anopheles	.	.	.	GO:0005813^cellular_component^centrosome`GO:0005737^cellular_component^cytoplasm`GO:0035098^cellular_component^ESC/E(Z) complex`GO:0005634^cellular_component^nucleus`GO:0005700^cellular_component^polytene chromosome`GO:0035102^cellular_component^PRC1 complex`GO:0003682^molecular_function^chromatin binding`GO:0003677^molecular_function^DNA binding`GO:0042802^molecular_function^identical protein bi…	.
TR34|c0_g1	TR34|c0_g1_i1	CBS_HUMAN^CBS_HUMAN^Q:250-5,H:153-234^76.83%ID^E:3e-37^RecName: Full=Cystathionine beta-synthase;^Eukaryota; Metazoa; Chordata; Craniata; Vertebrata; Euteleostomi; Mammalia; Eutheria; Euarchontoglires; Primates; Haplorrhini; Catarrhini; Hominidae; Homo	A0A084VQD3_9DIPT^A0A084VQD3_9DIPT^Q:250-2,H:141-223^80.72%ID^E:5e-40^RecName: Full=Cystathionine beta-synthase {ECO:0000256|RuleBase:RU361204};^Eukaryota; Metazoa; Ecdysozoa; Arthropoda; Hexapoda; Insecta; Pterygota; Neoptera; Endopterygota; Diptera; Nematocera; Culicoidea; Culicidae; Anophelinae; Anopheles	.	.	.	.	.	.	COG0031^cysteine synthase	GO:0005829^cellular_component^cytosol`GO:0005634^cellular_component^nucleus`GO:0030554^molecular_function^adenyl nucleotide binding`GO:0004122^molecular_function^cystathionine beta-synthase activity`GO:0019899^molecular_function^enzyme binding`GO:0020037^molecular_function^heme binding`GO:0042802^molecular_function^identical protein binding`GO:0046872^molecular_function^metal ion binding`GO:00723…	.
TR35|c0_g1	TR35|c0_g1_i1	.	.	.	.	.	.	.	.	.	.	.
TR36|c0_g1	TR36|c0_g1_i1	.	A0A084WBT0_9DIPT^A0A084WBT0_9DIPT^Q:412-119,H:153-252^60%ID^E:5e-34^SubName: Full=AGAP001658-PA-like protein {ECO:0000313|EMBL:KFB47674.1};^Eukaryota; Metazoa; Ecdysozoa; Arthropoda; Hexapoda; Insecta; Pterygota; Neoptera; Endopterygota; Diptera; Nematocera; Culicoidea; Culicidae; Anophelinae; Anopheles	TR36|c0_g1_i1|m.51	29-412[-]	.	A0A084WBT0_9DIPT^A0A084WBT0_9DIPT^Q:1-98,H:153-252^60%ID^E:4e-34^SubName: Full=AGAP001658-PA-like protein {ECO:0000313|EMBL:KFB47674.1};^Eukaryota; Metazoa; Ecdysozoa; Arthropoda; Hexapoda; Insecta; Pterygota; Neoptera; Endopterygota; Diptera; Nematocera; Culicoidea; Culicidae; Anophelinae; Anopheles	.	.	.	.	.
TR37|c0_g1	TR37|c0_g1_i1	NOI_DROME^NOI_DROME^Q:475-2,H:244-396^53.37%ID^E:7e-35^RecName: Full=Splicing factor 3A subunit 3;^Eukaryota; Metazoa; Ecdysozoa; Arthropoda; Hexapoda; Insecta; Pterygota; Neoptera; Endopterygota; Diptera; Brachycera; Muscomorpha; Ephydroidea; Drosophilidae; Drosophila; Sophophora	E5S9M7_TRISP^E5S9M7_TRISP^Q:478-2,H:316-466^55.35%ID^E:1e-38^SubName: Full=Splicing factor 3A subunit 3 {ECO:0000313|EMBL:EFV58553.1};^Eukaryota; Metazoa; Ecdysozoa; Nematoda; Enoplea; Dorylaimia; Trichocephalida; Trichinellidae; Trichinella	TR37|c0_g1_i1|m.52	2-478[-]	NOI_DROME^NOI_DROME^Q:2-159,H:244-396^57.67%ID^E:3e-44^RecName: Full=Splicing factor 3A subunit 3;^Eukaryota; Metazoa; Ecdysozoa; Arthropoda; Hexapoda; Insecta; Pterygota; Neoptera; Endopterygota; Diptera; Brachycera; Muscomorpha; Ephydroidea; Drosophilidae; Drosophila; Sophophora	V3ZN68_LOTGI^V3ZN68_LOTGI^Q:2-159,H:244-395^56.33%ID^E:2e-50^SubName: Full=Uncharacterized protein {ECO:0000313|EMBL:ESO85772.1};^Eukaryota; Metazoa; Lophotrochozoa; Mollusca; Gastropoda; Patellogastropoda; Lottioidea; Lottiidae; Lottia	PF13297.1^Telomere_Sde2_2^Telomere stability C-terminal^2-61^E:9.8e-25	.	COG5188^Splicing factor 3A subunit 3	GO:0071013^cellular_component^catalytic step 2 spliceosome`GO:0071011^cellular_component^precatalytic spliceosome`GO:0005686^cellular_component^U2 snRNP`GO:0003676^molecular_function^nucleic acid binding`GO:0008270^molecular_function^zinc ion binding`GO:0009566^biological_process^fertilization`GO:0007067^biological_process^mitotic nuclear division`GO:0007052^biological_process^mitotic spindle org…	.
TR37|c1_g1	TR37|c1_g1_i1	SF3A3_MOUSE^SF3A3_MOUSE^Q:2-307,H:381-482^77.45%ID^E:1e-54^RecName: Full=Splicing factor 3A subunit 3;^Eukaryota; Metazoa; Chordata; Craniata; Vertebrata; Euteleostomi; Mammalia; Eutheria; Euarchontoglires; Glires; Rodentia; Sciurognathi; Muroidea; Muridae; Murinae; Mus; Mus	A0A077ZAX1_TRITR^A0A077ZAX1_TRITR^Q:2-307,H:402-503^82.35%ID^E:4e-59^.^.	TR37|c1_g1_i1|m.54	2-307[+]	SF3A3_MOUSE^SF3A3_MOUSE^Q:1-102,H:381-482^77.45%ID^E:1e-54^RecName: Full=Splicing factor 3A subunit 3;^Eukaryota; Metazoa; Chordata; Craniata; Vertebrata; Euteleostomi; Mammalia; Eutheria; Euarchontoglires; Glires; Rodentia; Sciurognathi; Muroidea; Muridae; Murinae; Mus; Mus	A0A077ZAX1_TRITR^A0A077ZAX1_TRITR^Q:1-102,H:402-503^82.35%ID^E:3e-59^.^.	PF11931.3^DUF3449^Domain of unknown function (DUF3449)^1-101^E:1.5e-53	.	COG5188^Splicing factor 3A subunit 3	GO:0071013^cellular_component^catalytic step 2 spliceosome`GO:0044822^molecular_function^poly(A) RNA binding`GO:0008270^molecular_function^zinc ion binding`GO:0006397^biological_process^mRNA processing`GO:0008380^biological_process^RNA splicing	.
TR38|c0_g1	TR38|c0_g1_i1	PLI2A_ARATH^PLI2A_ARATH^Q:77-319,H:8-88^29.63%ID^E:5e-09^RecName: Full=LIM domain-containing protein PLIM2a {ECO:0000305};^Eukaryota; Viridiplantae; Streptophyta; Embryophyta; Tracheophyta; Spermatophyta; Magnoliophyta; eudicotyledons; Gunneridae; Pentapetalae; rosids; malvids; Brassicales; Brassicaceae; Camelineae; Arabidopsis	V5I9E2_ANOGL^V5I9E2_ANOGL^Q:77-298,H:239-321^39.76%ID^E:1e-10^SubName: Full=LIM domain-containing protein {ECO:0000313|EMBL:JAB65376.1};^Eukaryota; Metazoa; Ecdysozoa; Arthropoda; Hexapoda; Insecta; Pterygota; Neoptera; Endopterygota; Coleoptera; Polyphaga; Cucujiformia; Chrysomeloidea; Cerambycidae; Lamiinae; Lamiini; Anoplophora	TR38|c0_g1_i1|m.55	2-541[+]	PLI2A_ARATH^PLI2A_ARATH^Q:26-106,H:8-88^29.63%ID^E:3e-09^RecName: Full=LIM domain-containing protein PLIM2a {ECO:0000305};^Eukaryota; Viridiplantae; Streptophyta; Embryophyta; Tracheophyta; Spermatophyta; Magnoliophyta; eudicotyledons; Gunneridae; Pentapetalae; rosids; malvids; Brassicales; Brassicaceae; Camelineae; Arabidopsis`PLI2A_ARATH^PLI2A_ARATH^Q:26-133,H:104-204^30%ID^E:6e-06^RecName: Ful…	V5I9E2_ANOGL^V5I9E2_ANOGL^Q:26-99,H:239-321^39.76%ID^E:4e-11^SubName: Full=LIM domain-containing protein {ECO:0000313|EMBL:JAB65376.1};^Eukaryota; Metazoa; Ecdysozoa; Arthropoda; Hexapoda; Insecta; Pterygota; Neoptera; Endopterygota; Coleoptera; Polyphaga; Cucujiformia; Chrysomeloidea; Cerambycidae; Lamiinae; Lamiini; Anoplophora	PF00412.17^LIM^LIM domain^28-81^E:3.7e-05	.	.	GO:0005737^cellular_component^cytoplasm`GO:0005856^cellular_component^cytoskeleton`GO:0051015^molecular_function^actin filament binding`GO:0008270^molecular_function^zinc ion binding`GO:0051017^biological_process^actin filament bundle assembly	GO:0008270^molecular_function^zinc ion binding
TR38|c0_g2	TR38|c0_g2_i1	PLI2A_ARATH^PLI2A_ARATH^Q:77-319,H:8-88^29.63%ID^E:5e-09^RecName: Full=LIM domain-containing protein PLIM2a {ECO:0000305};^Eukaryota; Viridiplantae; Streptophyta; Embryophyta; Tracheophyta; Spermatophyta; Magnoliophyta; eudicotyledons; Gunneridae; Pentapetalae; rosids; malvids; Brassicales; Brassicaceae; Camelineae; Arabidopsis	V5I9E2_ANOGL^V5I9E2_ANOGL^Q:77-298,H:239-321^39.76%ID^E:1e-10^SubName: Full=LIM domain-containing protein {ECO:0000313|EMBL:JAB65376.1};^Eukaryota; Metazoa; Ecdysozoa; Arthropoda; Hexapoda; Insecta; Pterygota; Neoptera; Endopterygota; Coleoptera; Polyphaga; Cucujiformia; Chrysomeloidea; Cerambycidae; Lamiinae; Lamiini; Anoplophora	TR38|c0_g2_i1|m.56	2-541[+]	PLI2A_ARATH^PLI2A_ARATH^Q:26-106,H:8-88^29.63%ID^E:3e-09^RecName: Full=LIM domain-containing protein PLIM2a {ECO:0000305};^Eukaryota; Viridiplantae; Streptophyta; Embryophyta; Tracheophyta; Spermatophyta; Magnoliophyta; eudicotyledons; Gunneridae; Pentapetalae; rosids; malvids; Brassicales; Brassicaceae; Camelineae; Arabidopsis`PLI2A_ARATH^PLI2A_ARATH^Q:26-133,H:104-204^30%ID^E:6e-06^RecName: Ful…	V5I9E2_ANOGL^V5I9E2_ANOGL^Q:26-99,H:239-321^39.76%ID^E:4e-11^SubName: Full=LIM domain-containing protein {ECO:0000313|EMBL:JAB65376.1};^Eukaryota; Metazoa; Ecdysozoa; Arthropoda; Hexapoda; Insecta; Pterygota; Neoptera; Endopterygota; Coleoptera; Polyphaga; Cucujiformia; Chrysomeloidea; Cerambycidae; Lamiinae; Lamiini; Anoplophora	PF00412.17^LIM^LIM domain^28-81^E:3.7e-05	.	.	GO:0005737^cellular_component^cytoplasm`GO:0005856^cellular_component^cytoskeleton`GO:0051015^molecular_function^actin filament binding`GO:0008270^molecular_function^zinc ion binding`GO:0051017^biological_process^actin filament bundle assembly	GO:0008270^molecular_function^zinc ion binding
TR39|c0_g1	TR39|c0_g1_i1	.	.	TR39|c0_g1_i1|m.57	1-537[-]	.	.	.	.	.	.	.
TR39|c0_g2	TR39|c0_g2_i1	.	Q16EC6_AEDAE^Q16EC6_AEDAE^Q:750-106,H:466-683^23.56%ID^E:5e-06^SubName: Full=AAEL015267-PA {ECO:0000313|EMBL:EAT32585.1};^Eukaryota; Metazoa; Ecdysozoa; Arthropoda; Hexapoda; Insecta; Pterygota; Neoptera; Endopterygota; Diptera; Nematocera; Culicoidea; Culicidae; Culicinae; Aedini; Aedes; Stegomyia	TR39|c0_g2_i1|m.58	16-756[-]	.	Q16EC6_AEDAE^Q16EC6_AEDAE^Q:3-217,H:466-683^23.56%ID^E:6e-06^SubName: Full=AAEL015267-PA {ECO:0000313|EMBL:EAT32585.1};^Eukaryota; Metazoa; Ecdysozoa; Arthropoda; Hexapoda; Insecta; Pterygota; Neoptera; Endopterygota; Diptera; Nematocera; Culicoidea; Culicidae; Culicinae; Aedini; Aedes; Stegomyia	.	.	.	.	.
TR40|c0_g1	TR40|c0_g1_i1	TRF_SARPE^TRF_SARPE^Q:15-296,H:52-145^64.89%ID^E:4e-38^RecName: Full=Transferrin;^Eukaryota; Metazoa; Ecdysozoa; Arthropoda; Hexapoda; Insecta; Pterygota; Neoptera; Endopterygota; Diptera; Brachycera; Muscomorpha; Oestroidea; Sarcophagidae; Sarcophaga; Boettcherisca	B2LTA7_AEDAE^B2LTA7_AEDAE^Q:12-296,H:4-98^65.26%ID^E:6e-42^SubName: Full=Transferrin {ECO:0000313|EMBL:ACC76796.1};^Eukaryota; Metazoa; Ecdysozoa; Arthropoda; Hexapoda; Insecta; Pterygota; Neoptera; Endopterygota; Diptera; Nematocera; Culicoidea; Culicidae; Culicinae; Aedini; Aedes; Stegomyia	.	.	.	.	.	.	.	GO:0005576^cellular_component^extracellular region`GO:0008199^molecular_function^ferric iron binding`GO:0006879^biological_process^cellular iron ion homeostasis`GO:0006826^biological_process^iron ion transport	.
TR41|c0_g1	TR41|c0_g1_i1	.	A0A023F0J1_TRIIF^A0A023F0J1_TRIIF^Q:90-317,H:1136-1211^40.79%ID^E:3e-16^.^.`A0A023F0J1_TRIIF^A0A023F0J1_TRIIF^Q:2-85,H:1086-1113^57.14%ID^E:3e-16^.^.	TR41|c0_g1_i1|m.59	3-317[+]	.	V5GZU4_ANOGL^V5GZU4_ANOGL^Q:35-105,H:3-73^45.07%ID^E:1e-14^SubName: Full=Uncharacterized protein {ECO:0000313|EMBL:JAB67452.1};^Eukaryota; Metazoa; Ecdysozoa; Arthropoda; Hexapoda; Insecta; Pterygota; Neoptera; Endopterygota; Coleoptera; Polyphaga; Cucujiformia; Chrysomeloidea; Cerambycidae; Lamiinae; Lamiini; Anoplophora	.	.	.	.	.
TR42|c0_g1	TR42|c0_g1_i1	RM23_ANOGA^RM23_ANOGA^Q:389-84,H:52-151^60.78%ID^E:6e-31^RecName: Full=Probable 39S ribosomal protein L23, mitochondrial;^Eukaryota; Metazoa; Ecdysozoa; Arthropoda; Hexapoda; Insecta; Pterygota; Neoptera; Endopterygota; Diptera; Nematocera; Culicoidea; Culicidae; Anophelinae; Anopheles	T1GC99_MEGSC^T1GC99_MEGSC^Q:389-84,H:52-151^63.73%ID^E:2e-32^.^.	TR42|c0_g1_i1|m.60	81-389[-]	RM23_ANOGA^RM23_ANOGA^Q:1-102,H:52-151^62.75%ID^E:7e-38^RecName: Full=Probable 39S ribosomal protein L23, mitochondrial;^Eukaryota; Metazoa; Ecdysozoa; Arthropoda; Hexapoda; Insecta; Pterygota; Neoptera; Endopterygota; Diptera; Nematocera; Culicoidea; Culicidae; Anophelinae; Anopheles	T1GC99_MEGSC^T1GC99_MEGSC^Q:1-102,H:52-151^63.73%ID^E:1e-38^.^.	PF00276.15^Ribosomal_L23^Ribosomal protein L23^1-50^E:6.7e-08	.	.	GO:0005739^cellular_component^mitochondrion`GO:0005840^cellular_component^ribosome`GO:0000166^molecular_function^nucleotide binding`GO:0003735^molecular_function^structural constituent of ribosome`GO:0006412^biological_process^translation	GO:0003735^molecular_function^structural constituent of ribosome`GO:0006412^biological_process^translation`GO:0005840^cellular_component^ribosome
TR43|c0_g1	TR43|c0_g1_i1	SNP25_DROME^SNP25_DROME^Q:458-195,H:123-211^58.43%ID^E:3e-27^RecName: Full=Synaptosomal-associated protein 25;^Eukaryota; Metazoa; Ecdysozoa; Arthropoda; Hexapoda; Insecta; Pterygota; Neoptera; Endopterygota; Diptera; Brachycera; Muscomorpha; Ephydroidea; Drosophilidae; Drosophila; Sophophora	A0A077Z2S0_TRITR^A0A077Z2S0_TRITR^Q:458-189,H:129-219^81.32%ID^E:5e-40^.^.	.	.	.	.	.	.	.	GO:0030054^cellular_component^cell junction`GO:0005737^cellular_component^cytoplasm`GO:0016020^cellular_component^membrane`GO:0005886^cellular_component^plasma membrane`GO:0031201^cellular_component^SNARE complex`GO:0043195^cellular_component^terminal bouton`GO:0005484^molecular_function^SNAP receptor activity`GO:0000149^molecular_function^SNARE binding`GO:0006893^biological_process^Golgi to plas…	.
TR43|c0_g2	TR43|c0_g2_i1	SNP25_DROME^SNP25_DROME^Q:458-195,H:123-211^58.43%ID^E:3e-27^RecName: Full=Synaptosomal-associated protein 25;^Eukaryota; Metazoa; Ecdysozoa; Arthropoda; Hexapoda; Insecta; Pterygota; Neoptera; Endopterygota; Diptera; Brachycera; Muscomorpha; Ephydroidea; Drosophilidae; Drosophila; Sophophora	A0A077Z2S0_TRITR^A0A077Z2S0_TRITR^Q:458-189,H:129-219^81.32%ID^E:5e-40^.^.	.	.	.	.	.	.	.	GO:0030054^cellular_component^cell junction`GO:0005737^cellular_component^cytoplasm`GO:0016020^cellular_component^membrane`GO:0005886^cellular_component^plasma membrane`GO:0031201^cellular_component^SNARE complex`GO:0043195^cellular_component^terminal bouton`GO:0005484^molecular_function^SNAP receptor activity`GO:0000149^molecular_function^SNARE binding`GO:0006893^biological_process^Golgi to plas…	.
TR44|c0_g1	TR44|c0_g1_i1	.	.	.	.	.	.	.	.	.	.	.
TR45|c0_g1	TR45|c0_g1_i1	RS15A_DROYA^RS15A_DROYA^Q:470-81,H:1-130^90%ID^E:3e-83^RecName: Full=40S ribosomal protein S15a;^Eukaryota; Metazoa; Ecdysozoa; Arthropoda; Hexapoda; Insecta; Pterygota; Neoptera; Endopterygota; Diptera; Brachycera; Muscomorpha; Ephydroidea; Drosophilidae; Drosophila; Sophophora	Q7PMI3_ANOGA^Q7PMI3_ANOGA^Q:470-81,H:1-130^91.54%ID^E:3e-83^.^.	TR45|c0_g1_i1|m.61	78-470[-]	RS15A_DROYA^RS15A_DROYA^Q:1-130,H:1-130^90%ID^E:6e-84^RecName: Full=40S ribosomal protein S15a;^Eukaryota; Metazoa; Ecdysozoa; Arthropoda; Hexapoda; Insecta; Pterygota; Neoptera; Endopterygota; Diptera; Brachycera; Muscomorpha; Ephydroidea; Drosophilidae; Drosophila; Sophophora	Q7PMI3_ANOGA^Q7PMI3_ANOGA^Q:1-130,H:1-130^91.54%ID^E:5e-84^.^.	PF00410.14^Ribosomal_S8^Ribosomal protein S8^6-129^E:1.5e-23	.	COG0096^One of the primary rRNA binding proteins, it binds directly to 16S rRNA central domain where it helps coordinate assembly of the platform of the 30S subunit (By similarity)	GO:0005840^cellular_component^ribosome`GO:0003735^molecular_function^structural constituent of ribosome`GO:0006412^biological_process^translation	GO:0003735^molecular_function^structural constituent of ribosome`GO:0006412^biological_process^translation`GO:0005840^cellular_component^ribosome
TR46|c0_g1	TR46|c0_g1_i1	NDUS6_MOUSE^NDUS6_MOUSE^Q:27-371,H:7-111^50%ID^E:3e-30^RecName: Full=NADH dehydrogenase [ubiquinone] iron-sulfur protein 6, mitochondrial;^Eukaryota; Metazoa; Chordata; Craniata; Vertebrata; Euteleostomi; Mammalia; Eutheria; Euarchontoglires; Glires; Rodentia; Sciurognathi; Muroidea; Muridae; Murinae; Mus; Mus	Q1HRB4_AEDAE^Q1HRB4_AEDAE^Q:75-371,H:17-115^66%ID^E:1e-37^SubName: Full=AAEL001210-PA {ECO:0000313|EMBL:ABM68584.1};^Eukaryota; Metazoa; Ecdysozoa; Arthropoda; Hexapoda; Insecta; Pterygota; Neoptera; Endopterygota; Diptera; Nematocera; Culicoidea; Culicidae; Culicinae; Aedini; Aedes; Stegomyia	TR46|c0_g1_i1|m.62	3-401[+]	NDUS6_BOVIN^NDUS6_BOVIN^Q:13-125,H:3-121^49.58%ID^E:7e-31^RecName: Full=NADH dehydrogenase [ubiquinone] iron-sulfur protein 6, mitochondrial;^Eukaryota; Metazoa; Chordata; Craniata; Vertebrata; Euteleostomi; Mammalia; Eutheria; Laurasiatheria; Cetartiodactyla; Ruminantia; Pecora; Bovidae; Bovinae; Bos	Q1HRB4_AEDAE^Q1HRB4_AEDAE^Q:25-132,H:17-121^63.3%ID^E:1e-39^SubName: Full=AAEL001210-PA {ECO:0000313|EMBL:ABM68584.1};^Eukaryota; Metazoa; Ecdysozoa; Arthropoda; Hexapoda; Insecta; Pterygota; Neoptera; Endopterygota; Diptera; Nematocera; Culicoidea; Culicidae; Culicinae; Aedini; Aedes; Stegomyia	PF10276.4^zf-CHCC^Zinc-finger domain^87-123^E:1.1e-15	.	NOG81252^	GO:0005743^cellular_component^mitochondrial inner membrane`GO:0070469^cellular_component^respiratory chain`GO:0055114^biological_process^oxidation-reduction process	.
TR47|c0_g1	TR47|c0_g1_i1	RDHE2_MOUSE^RDHE2_MOUSE^Q:1-513,H:128-296^33.33%ID^E:7e-27^RecName: Full=Epidermal retinol dehydrogenase 2;^Eukaryota; Metazoa; Chordata; Craniata; Vertebrata; Euteleostomi; Mammalia; Eutheria; Euarchontoglires; Glires; Rodentia; Sciurognathi; Muroidea; Muridae; Murinae; Mus; Mus	W5JLV1_ANODA^W5JLV1_ANODA^Q:1-528,H:127-301^64.77%ID^E:5e-79^SubName: Full=Short-chain dehydrogenase {ECO:0000313|EMBL:ETN63754.1};^Eukaryota; Metazoa; Ecdysozoa; Arthropoda; Hexapoda; Insecta; Pterygota; Neoptera; Endopterygota; Diptera; Nematocera; Culicoidea; Culicidae; Anophelinae; Anopheles	TR47|c0_g1_i1|m.63	1-531[+]	RDHE2_MOUSE^RDHE2_MOUSE^Q:1-171,H:128-296^33.33%ID^E:3e-27^RecName: Full=Epidermal retinol dehydrogenase 2;^Eukaryota; Metazoa; Chordata; Craniata; Vertebrata; Euteleostomi; Mammalia; Eutheria; Euarchontoglires; Glires; Rodentia; Sciurognathi; Muroidea; Muridae; Murinae; Mus; Mus	W5JLV1_ANODA^W5JLV1_ANODA^Q:1-176,H:127-301^64.77%ID^E:3e-79^SubName: Full=Short-chain dehydrogenase {ECO:0000313|EMBL:ETN63754.1};^Eukaryota; Metazoa; Ecdysozoa; Arthropoda; Hexapoda; Insecta; Pterygota; Neoptera; Endopterygota; Diptera; Nematocera; Culicoidea; Culicidae; Anophelinae; Anopheles	PF00106.20^adh_short^short chain dehydrogenase^5-81^E:4e-10	.	COG1028^short-chain dehydrogenase reductase	GO:0005789^cellular_component^endoplasmic reticulum membrane`GO:0016021^cellular_component^integral component of membrane`GO:0004745^molecular_function^retinol dehydrogenase activity`GO:0043616^biological_process^keratinocyte proliferation`GO:0042574^biological_process^retinal metabolic process`GO:0042572^biological_process^retinol metabolic process	GO:0016491^molecular_function^oxidoreductase activity`GO:0008152^biological_process^metabolic process
TR48|c0_g1	TR48|c0_g1_i1	MYH7_RABIT^MYH7_RABIT^Q:1-288,H:17-112^87.5%ID^E:4e-54^RecName: Full=Myosin-7;^Eukaryota; Metazoa; Chordata; Craniata; Vertebrata; Euteleostomi; Mammalia; Eutheria; Euarchontoglires; Glires; Lagomorpha; Leporidae; Oryctolagus	B5M9A1_BOMMO^B5M9A1_BOMMO^Q:1-294,H:39-136^94.9%ID^E:2e-58^SubName: Full=Myosin heavy chain {ECO:0000313|EMBL:ACH69159.1};^Eukaryota; Metazoa; Ecdysozoa; Arthropoda; Hexapoda; Insecta; Pterygota; Neoptera; Endopterygota; Lepidoptera; Glossata; Ditrysia; Bombycoidea; Bombycidae; Bombycinae; Bombyx	.	.	.	.	.	.	.	GO:0030016^cellular_component^myofibril`GO:0032982^cellular_component^myosin filament`GO:0005524^molecular_function^ATP binding`GO:0003774^molecular_function^motor activity	.
TR49|c0_g1	TR49|c0_g1_i1	GBG1_DROME^GBG1_DROME^Q:3-158,H:19-70^48.08%ID^E:1e-11^RecName: Full=Guanine nucleotide-binding protein subunit gamma-1;^Eukaryota; Metazoa; Ecdysozoa; Arthropoda; Hexapoda; Insecta; Pterygota; Neoptera; Endopterygota; Diptera; Brachycera; Muscomorpha; Ephydroidea; Drosophilidae; Drosophila; Sophophora	A6N9T4_ORNPR^A6N9T4_ORNPR^Q:3-158,H:15-66^55.77%ID^E:1e-14^.^.	.	.	.	.	.	.	.	GO:0005834^cellular_component^heterotrimeric G-protein complex`GO:0005886^cellular_component^plasma membrane`GO:0003924^molecular_function^GTPase activity`GO:0004871^molecular_function^signal transducer activity`GO:0007015^biological_process^actin filament organization`GO:0045176^biological_process^apical protein localization`GO:0055059^biological_process^asymmetric neuroblast division`GO:0007155…	.
TR50|c0_g1	TR50|c0_g1_i1	.	.	.	.	.	.	.	.	.	.	.
TR51|c0_g1	TR51|c0_g1_i1	.	.	.	.	.	.	.	.	.	.	.
TR51|c0_g2	TR51|c0_g2_i1	.	.	.	.	.	.	.	.	.	.	.
TR52|c0_g1	TR52|c0_g1_i1	DYHC_DROME^DYHC_DROME^Q:316-5,H:4322-4429^52.78%ID^E:2e-26^RecName: Full=Dynein heavy chain, cytoplasmic;^Eukaryota; Metazoa; Ecdysozoa; Arthropoda; Hexapoda; Insecta; Pterygota; Neoptera; Endopterygota; Diptera; Brachycera; Muscomorpha; Ephydroidea; Drosophilidae; Drosophila; Sophophora	V5FZP5_ANOGL^V5FZP5_ANOGL^Q:316-5,H:4332-4437^56.6%ID^E:2e-30^SubName: Full=Dynein heavy chain, cytoplasmic {ECO:0000313|EMBL:JAB63165.1};^Eukaryota; Metazoa; Ecdysozoa; Arthropoda; Hexapoda; Insecta; Pterygota; Neoptera; Endopterygota; Coleoptera; Polyphaga; Cucujiformia; Chrysomeloidea; Cerambycidae; Lamiinae; Lamiini; Anoplophora	TR52|c0_g1_i1|m.64	2-370[-]	DYHC_DROME^DYHC_DROME^Q:19-122,H:4322-4429^52.78%ID^E:2e-26^RecName: Full=Dynein heavy chain, cytoplasmic;^Eukaryota; Metazoa; Ecdysozoa; Arthropoda; Hexapoda; Insecta; Pterygota; Neoptera; Endopterygota; Diptera; Brachycera; Muscomorpha; Ephydroidea; Drosophilidae; Drosophila; Sophophora	V5FZP5_ANOGL^V5FZP5_ANOGL^Q:19-122,H:4332-4437^56.6%ID^E:2e-30^SubName: Full=Dynein heavy chain, cytoplasmic {ECO:0000313|EMBL:JAB63165.1};^Eukaryota; Metazoa; Ecdysozoa; Arthropoda; Hexapoda; Insecta; Pterygota; Neoptera; Endopterygota; Coleoptera; Polyphaga; Cucujiformia; Chrysomeloidea; Cerambycidae; Lamiinae; Lamiini; Anoplophora	PF03028.10^Dynein_heavy^Dynein heavy chain and region D6 of dynein motor^5-122^E:6.6e-10	.	COG5245^heavy chain	GO:0005938^cellular_component^cell cortex`GO:0005737^cellular_component^cytoplasm`GO:0005868^cellular_component^cytoplasmic dynein complex`GO:0030286^cellular_component^dynein complex`GO:0045169^cellular_component^fusome`GO:0045172^cellular_component^germline ring canal`GO:0005794^cellular_component^Golgi apparatus`GO:0000776^cellular_component^kinetochore`GO:0005874^cellular_component^microtubul…	GO:0003777^molecular_function^microtubule motor activity`GO:0007018^biological_process^microtubule-based movement`GO:0030286^cellular_component^dynein complex
TR52|c0_g2	TR52|c0_g2_i1	DYHC_DROME^DYHC_DROME^Q:316-5,H:4322-4429^52.78%ID^E:3e-26^RecName: Full=Dynein heavy chain, cytoplasmic;^Eukaryota; Metazoa; Ecdysozoa; Arthropoda; Hexapoda; Insecta; Pterygota; Neoptera; Endopterygota; Diptera; Brachycera; Muscomorpha; Ephydroidea; Drosophilidae; Drosophila; Sophophora	V5FZP5_ANOGL^V5FZP5_ANOGL^Q:316-5,H:4332-4437^56.6%ID^E:3e-30^SubName: Full=Dynein heavy chain, cytoplasmic {ECO:0000313|EMBL:JAB63165.1};^Eukaryota; Metazoa; Ecdysozoa; Arthropoda; Hexapoda; Insecta; Pterygota; Neoptera; Endopterygota; Coleoptera; Polyphaga; Cucujiformia; Chrysomeloidea; Cerambycidae; Lamiinae; Lamiini; Anoplophora	TR52|c0_g2_i1|m.65	2-370[-]	DYHC_DROME^DYHC_DROME^Q:19-122,H:4322-4429^52.78%ID^E:2e-26^RecName: Full=Dynein heavy chain, cytoplasmic;^Eukaryota; Metazoa; Ecdysozoa; Arthropoda; Hexapoda; Insecta; Pterygota; Neoptera; Endopterygota; Diptera; Brachycera; Muscomorpha; Ephydroidea; Drosophilidae; Drosophila; Sophophora	V5FZP5_ANOGL^V5FZP5_ANOGL^Q:19-122,H:4332-4437^56.6%ID^E:3e-30^SubName: Full=Dynein heavy chain, cytoplasmic {ECO:0000313|EMBL:JAB63165.1};^Eukaryota; Metazoa; Ecdysozoa; Arthropoda; Hexapoda; Insecta; Pterygota; Neoptera; Endopterygota; Coleoptera; Polyphaga; Cucujiformia; Chrysomeloidea; Cerambycidae; Lamiinae; Lamiini; Anoplophora	PF03028.10^Dynein_heavy^Dynein heavy chain and region D6 of dynein motor^5-122^E:5.6e-10	.	COG5245^heavy chain	GO:0005938^cellular_component^cell cortex`GO:0005737^cellular_component^cytoplasm`GO:0005868^cellular_component^cytoplasmic dynein complex`GO:0030286^cellular_component^dynein complex`GO:0045169^cellular_component^fusome`GO:0045172^cellular_component^germline ring canal`GO:0005794^cellular_component^Golgi apparatus`GO:0000776^cellular_component^kinetochore`GO:0005874^cellular_component^microtubul…	GO:0003777^molecular_function^microtubule motor activity`GO:0007018^biological_process^microtubule-based movement`GO:0030286^cellular_component^dynein complex
TR53|c0_g1	TR53|c0_g1_i1	.	.	.	.	.	.	.	.	.	.	.
TR54|c0_g1	TR54|c0_g1_i1	PAPD7_MOUSE^PAPD7_MOUSE^Q:57-554,H:141-307^68.26%ID^E:6e-63^RecName: Full=Non-canonical poly(A) RNA polymerase PAPD7;^Eukaryota; Metazoa; Chordata; Craniata; Vertebrata; Euteleostomi; Mammalia; Eutheria; Euarchontoglires; Glires; Rodentia; Sciurognathi; Muroidea; Muridae; Murinae; Mus; Mus	Q16LC4_AEDAE^Q16LC4_AEDAE^Q:3-572,H:123-312^86.84%ID^E:1e-90^SubName: Full=AAEL012692-PA {ECO:0000313|EMBL:EAT35137.1};^Eukaryota; Metazoa; Ecdysozoa; Arthropoda; Hexapoda; Insecta; Pterygota; Neoptera; Endopterygota; Diptera; Nematocera; Culicoidea; Culicidae; Culicinae; Aedini; Aedes; Stegomyia	TR54|c0_g1_i1|m.66	3-950[+]	PAPD5_HUMAN^PAPD5_HUMAN^Q:1-175,H:253-428^69.89%ID^E:6e-82^RecName: Full=Non-canonical poly(A) RNA polymerase PAPD5;^Eukaryota; Metazoa; Chordata; Craniata; Vertebrata; Euteleostomi; Mammalia; Eutheria; Euarchontoglires; Primates; Haplorrhini; Catarrhini; Hominidae; Homo	U5ETV5_9DIPT^U5ETV5_9DIPT^Q:1-280,H:284-537^67.14%ID^E:3e-114^.^.	PF03828.14^PAP_assoc^Cid1 family poly A polymerase^55-115^E:3e-18	.	COG5260^domain) containing	GO:0005737^cellular_component^cytoplasm`GO:0005730^cellular_component^nucleolus`GO:0003677^molecular_function^DNA binding`GO:0003887^molecular_function^DNA-directed DNA polymerase activity`GO:0046872^molecular_function^metal ion binding`GO:0044822^molecular_function^poly(A) RNA binding`GO:0004652^molecular_function^polynucleotide adenylyltransferase activity`GO:0071044^biological_process^histone …	.
TR55|c0_g1	TR55|c0_g1_i1	.	A0A084VWV6_9DIPT^A0A084VWV6_9DIPT^Q:334-537,H:38-110^42.47%ID^E:6e-07^SubName: Full=AGAP010116-PA-like protein {ECO:0000313|EMBL:KFB42450.1};^Eukaryota; Metazoa; Ecdysozoa; Arthropoda; Hexapoda; Insecta; Pterygota; Neoptera; Endopterygota; Diptera; Nematocera; Culicoidea; Culicidae; Anophelinae; Anopheles	.	.	.	.	.	.	.	.	.
TR55|c0_g2	TR55|c0_g2_i1	.	A0A084VWV6_9DIPT^A0A084VWV6_9DIPT^Q:333-536,H:38-110^42.47%ID^E:6e-07^SubName: Full=AGAP010116-PA-like protein {ECO:0000313|EMBL:KFB42450.1};^Eukaryota; Metazoa; Ecdysozoa; Arthropoda; Hexapoda; Insecta; Pterygota; Neoptera; Endopterygota; Diptera; Nematocera; Culicoidea; Culicidae; Anophelinae; Anopheles	.	.	.	.	.	.	.	.	.
TR56|c0_g1	TR56|c0_g1_i1	KCIP4_BOVIN^KCIP4_BOVIN^Q:929-366,H:64-250^53.19%ID^E:2e-64^RecName: Full=Kv channel-interacting protein 4;^Eukaryota; Metazoa; Chordata; Craniata; Vertebrata; Euteleostomi; Mammalia; Eutheria; Laurasiatheria; Cetartiodactyla; Ruminantia; Pecora; Bovidae; Bovinae; Bos	Q173U3_AEDAE^Q173U3_AEDAE^Q:929-366,H:99-286^74.47%ID^E:9e-96^SubName: Full=AAEL007002-PA {ECO:0000313|EMBL:EAT41354.1};^Eukaryota; Metazoa; Ecdysozoa; Arthropoda; Hexapoda; Insecta; Pterygota; Neoptera; Endopterygota; Diptera; Nematocera; Culicoidea; Culicidae; Culicinae; Aedini; Aedes; Stegomyia	TR56|c0_g1_i1|m.67	363-1133[-]	KCIP4_BOVIN^KCIP4_BOVIN^Q:65-256,H:59-250^53.37%ID^E:2e-67^RecName: Full=Kv channel-interacting protein 4;^Eukaryota; Metazoa; Chordata; Craniata; Vertebrata; Euteleostomi; Mammalia; Eutheria; Laurasiatheria; Cetartiodactyla; Ruminantia; Pecora; Bovidae; Bovinae; Bos	Q173U3_AEDAE^Q173U3_AEDAE^Q:63-256,H:93-286^74.23%ID^E:9e-102^SubName: Full=AAEL007002-PA {ECO:0000313|EMBL:EAT41354.1};^Eukaryota; Metazoa; Ecdysozoa; Arthropoda; Hexapoda; Insecta; Pterygota; Neoptera; Endopterygota; Diptera; Nematocera; Culicoidea; Culicidae; Culicinae; Aedini; Aedes; Stegomyia	PF13405.1^EF-hand_6^EF-hand domain^132-156^E:0.004`PF13833.1^EF-hand_8^EF-hand domain pair^133-155^E:0.034`PF13499.1^EF-hand_7^EF-hand domain pair^166-238^E:6.9e-14`PF13202.1^EF-hand_5^EF hand^170-188^E:0.0013`PF13405.1^EF-hand_6^EF-hand domain^171-192^E:0.012`PF13833.1^EF-hand_8^EF-hand domain pair^213-238^E:0.00016`PF00036.27^EF-hand_1^EF hand^215-240^E:1.3e-06`PF13405.1^EF-hand_6^EF-hand domai…	.	.	GO:0005886^cellular_component^plasma membrane`GO:0005509^molecular_function^calcium ion binding`GO:0005267^molecular_function^potassium channel activity`GO:0005244^molecular_function^voltage-gated ion channel activity	GO:0005509^molecular_function^calcium ion binding
TR57|c0_g1	TR57|c0_g1_i1	.	.	.	.	.	.	.	.	.	.	.
TR58|c0_g1	TR58|c0_g1_i1	.	.	.	.	.	.	.	.	.	.	.
TR59|c0_g1	TR59|c0_g1_i1	PNCB_DROME^PNCB_DROME^Q:614-138,H:396-554^54.72%ID^E:2e-55^RecName: Full=Nicotinate phosphoribosyltransferase;^Eukaryota; Metazoa; Ecdysozoa; Arthropoda; Hexapoda; Insecta; Pterygota; Neoptera; Endopterygota; Diptera; Brachycera; Muscomorpha; Ephydroidea; Drosophilidae; Drosophila; Sophophora	U1MD59_ASCSU^U1MD59_ASCSU^Q:614-135,H:389-548^59.38%ID^E:2e-59^SubName: Full=Nicotinate phosphoribosyltransferase {ECO:0000313|EMBL:ERG87079.1};^Eukaryota; Metazoa; Ecdysozoa; Nematoda; Chromadorea; Ascaridida; Ascaridoidea; Ascarididae; Ascaris	TR59|c0_g1_i1|m.68	132-614[-]	PNCB_DROME^PNCB_DROME^Q:1-159,H:396-554^54.72%ID^E:8e-59^RecName: Full=Nicotinate phosphoribosyltransferase;^Eukaryota; Metazoa; Ecdysozoa; Arthropoda; Hexapoda; Insecta; Pterygota; Neoptera; Endopterygota; Diptera; Brachycera; Muscomorpha; Ephydroidea; Drosophilidae; Drosophila; Sophophora	U1MD59_ASCSU^U1MD59_ASCSU^Q:1-160,H:389-548^59.38%ID^E:4e-60^SubName: Full=Nicotinate phosphoribosyltransferase {ECO:0000313|EMBL:ERG87079.1};^Eukaryota; Metazoa; Ecdysozoa; Nematoda; Chromadorea; Ascaridida; Ascaridoidea; Ascarididae; Ascaris	.	.	COG1488^Nicotinate phosphoribosyltransferase	GO:0005829^cellular_component^cytosol`GO:0016874^molecular_function^ligase activity`GO:0004516^molecular_function^nicotinate phosphoribosyltransferase activity`GO:0004514^molecular_function^nicotinate-nucleotide diphosphorylase (carboxylating) activity`GO:0009435^biological_process^NAD biosynthetic process`GO:0019358^biological_process^nicotinate nucleotide salvage`GO:0006979^biological_process^r…	.
TR59|c0_g2	TR59|c0_g2_i1	PNCB_DROME^PNCB_DROME^Q:614-138,H:396-554^54.72%ID^E:2e-55^RecName: Full=Nicotinate phosphoribosyltransferase;^Eukaryota; Metazoa; Ecdysozoa; Arthropoda; Hexapoda; Insecta; Pterygota; Neoptera; Endopterygota; Diptera; Brachycera; Muscomorpha; Ephydroidea; Drosophilidae; Drosophila; Sophophora	U1MD59_ASCSU^U1MD59_ASCSU^Q:614-135,H:389-548^59.38%ID^E:2e-59^SubName: Full=Nicotinate phosphoribosyltransferase {ECO:0000313|EMBL:ERG87079.1};^Eukaryota; Metazoa; Ecdysozoa; Nematoda; Chromadorea; Ascaridida; Ascaridoidea; Ascarididae; Ascaris	TR59|c0_g2_i1|m.69	132-614[-]	PNCB_DROME^PNCB_DROME^Q:1-159,H:396-554^54.72%ID^E:8e-59^RecName: Full=Nicotinate phosphoribosyltransferase;^Eukaryota; Metazoa; Ecdysozoa; Arthropoda; Hexapoda; Insecta; Pterygota; Neoptera; Endopterygota; Diptera; Brachycera; Muscomorpha; Ephydroidea; Drosophilidae; Drosophila; Sophophora	U1MD59_ASCSU^U1MD59_ASCSU^Q:1-160,H:389-548^59.38%ID^E:4e-60^SubName: Full=Nicotinate phosphoribosyltransferase {ECO:0000313|EMBL:ERG87079.1};^Eukaryota; Metazoa; Ecdysozoa; Nematoda; Chromadorea; Ascaridida; Ascaridoidea; Ascarididae; Ascaris	.	.	COG1488^Nicotinate phosphoribosyltransferase	GO:0005829^cellular_component^cytosol`GO:0016874^molecular_function^ligase activity`GO:0004516^molecular_function^nicotinate phosphoribosyltransferase activity`GO:0004514^molecular_function^nicotinate-nucleotide diphosphorylase (carboxylating) activity`GO:0009435^biological_process^NAD biosynthetic process`GO:0019358^biological_process^nicotinate nucleotide salvage`GO:0006979^biological_process^r…	.
TR60|c0_g1	TR60|c0_g1_i1	SSP_BOMIG^SSP_BOMIG^Q:347-96,H:48-131^42.35%ID^E:5e-10^RecName: Full=Probable salivary secreted peptide;^Eukaryota; Metazoa; Ecdysozoa; Arthropoda; Hexapoda; Insecta; Pterygota; Neoptera; Endopterygota; Hymenoptera; Apocrita; Aculeata; Apoidea; Apidae; Bombus; Bombus	A0A088A5K7_APIME^A0A088A5K7_APIME^Q:347-96,H:48-131^42.35%ID^E:2e-10^.^.	.	.	.	.	.	.	.	GO:0005576^cellular_component^extracellular region	.
TR61|c0_g1	TR61|c0_g1_i1	APLP_DROME^APLP_DROME^Q:7-687,H:2806-3034^41.74%ID^E:2e-55^RecName: Full=Apolipophorins;^Eukaryota; Metazoa; Ecdysozoa; Arthropoda; Hexapoda; Insecta; Pterygota; Neoptera; Endopterygota; Diptera; Brachycera; Muscomorpha; Ephydroidea; Drosophilidae; Drosophila; Sophophora	Q16UB8_AEDAE^Q16UB8_AEDAE^Q:1-690,H:2765-2992^54.11%ID^E:3e-78^SubName: Full=AAEL009955-PA {ECO:0000313|EMBL:EAT38121.1};^Eukaryota; Metazoa; Ecdysozoa; Arthropoda; Hexapoda; Insecta; Pterygota; Neoptera; Endopterygota; Diptera; Nematocera; Culicoidea; Culicidae; Culicinae; Aedini; Aedes; Stegomyia	TR61|c0_g1_i1|m.70	1-690[+]	APLP_DROME^APLP_DROME^Q:3-229,H:2806-3034^41.74%ID^E:2e-55^RecName: Full=Apolipophorins;^Eukaryota; Metazoa; Ecdysozoa; Arthropoda; Hexapoda; Insecta; Pterygota; Neoptera; Endopterygota; Diptera; Brachycera; Muscomorpha; Ephydroidea; Drosophilidae; Drosophila; Sophophora	Q16UB8_AEDAE^Q16UB8_AEDAE^Q:1-230,H:2765-2992^54.11%ID^E:2e-78^SubName: Full=AAEL009955-PA {ECO:0000313|EMBL:EAT38121.1};^Eukaryota; Metazoa; Ecdysozoa; Arthropoda; Hexapoda; Insecta; Pterygota; Neoptera; Endopterygota; Diptera; Nematocera; Culicoidea; Culicidae; Culicinae; Aedini; Aedes; Stegomyia	PF00094.20^VWD^von Willebrand factor type D domain^2-127^E:5.3e-10`PF08742.6^C8^C8 domain^162-224^E:3.5e-05	.	.	GO:0045178^cellular_component^basal part of cell`GO:0030139^cellular_component^endocytic vesicle`GO:0005576^cellular_component^extracellular region`GO:0005615^cellular_component^extracellular space`GO:0005811^cellular_component^lipid particle`GO:0005875^cellular_component^microtubule associated complex`GO:0005504^molecular_function^fatty acid binding`GO:0020037^molecular_function^heme binding`GO:…	.
TR62|c0_g1	TR62|c0_g1_i1	A1A1A_DANRE^A1A1A_DANRE^Q:809-21,H:48-320^50.18%ID^E:1e-92^RecName: Full=Alcohol dehydrogenase [NADP(+)] A;^Eukaryota; Metazoa; Chordata; Craniata; Vertebrata; Euteleostomi; Actinopterygii; Neopterygii; Teleostei; Ostariophysi; Cypriniformes; Cyprinidae; Danio	T1P7I4_MUSDO^T1P7I4_MUSDO^Q:809-12,H:50-315^58.27%ID^E:7e-112^SubName: Full=Aldo/keto reductase {ECO:0000313|EMBL:AFP59135.1};^Eukaryota; Metazoa; Ecdysozoa; Arthropoda; Hexapoda; Insecta; Pterygota; Neoptera; Endopterygota; Diptera; Brachycera; Muscomorpha; Muscoidea; Muscidae; Musca	TR62|c0_g1_i1|m.72	6-809[-]	A1A1A_DANRE^A1A1A_DANRE^Q:1-263,H:48-320^50.18%ID^E:1e-92^RecName: Full=Alcohol dehydrogenase [NADP(+)] A;^Eukaryota; Metazoa; Chordata; Craniata; Vertebrata; Euteleostomi; Actinopterygii; Neopterygii; Teleostei; Ostariophysi; Cypriniformes; Cyprinidae; Danio	T1P7I4_MUSDO^T1P7I4_MUSDO^Q:1-266,H:50-315^58.27%ID^E:8e-112^SubName: Full=Aldo/keto reductase {ECO:0000313|EMBL:AFP59135.1};^Eukaryota; Metazoa; Ecdysozoa; Arthropoda; Hexapoda; Insecta; Pterygota; Neoptera; Endopterygota; Diptera; Brachycera; Muscomorpha; Muscoidea; Muscidae; Musca	PF00248.16^Aldo_ket_red^Aldo/keto reductase family^2-242^E:1.9e-42	.	COG0656^reductase	GO:0008106^molecular_function^alcohol dehydrogenase (NADP+) activity	.
TR63|c0_g1	TR63|c0_g1_i1	SPT16_DROME^SPT16_DROME^Q:1-939,H:630-946^73.19%ID^E:2e-171^RecName: Full=FACT complex subunit spt16;^Eukaryota; Metazoa; Ecdysozoa; Arthropoda; Hexapoda; Insecta; Pterygota; Neoptera; Endopterygota; Diptera; Brachycera; Muscomorpha; Ephydroidea; Drosophilidae; Drosophila; Sophophora	L7LZX5_9ACAR^L7LZX5_9ACAR^Q:1-942,H:635-948^79.62%ID^E:0^.^.	TR63|c0_g1_i1|m.73	1-1008[+]	SPT16_DROME^SPT16_DROME^Q:1-330,H:630-955^72.73%ID^E:9e-176^RecName: Full=FACT complex subunit spt16;^Eukaryota; Metazoa; Ecdysozoa; Arthropoda; Hexapoda; Insecta; Pterygota; Neoptera; Endopterygota; Diptera; Brachycera; Muscomorpha; Ephydroidea; Drosophilidae; Drosophila; Sophophora	L7LZX5_9ACAR^L7LZX5_9ACAR^Q:1-332,H:635-962^77.71%ID^E:0^.^.	PF08644.6^SPT16^FACT complex subunit (SPT16/CDC68)^2-66^E:1.8e-21`PF08512.7^Rtt106^Histone chaperone Rttp106-like^183-272^E:1.4e-22	.	COG5406^Component of the FACT complex, a general chromatin factor that acts to reorganize nucleosomes. The FACT complex is involved in multiple processes that require DNA as a template such as mRNA elongation, DNA replication and DNA repair. During transcription elongation the FACT complex acts as a histone chaperone that both destabilizes and restores nucleosomal structure. It facilitates the pa…	GO:0005694^cellular_component^chromosome`GO:0035101^cellular_component^FACT complex`GO:0005634^cellular_component^nucleus`GO:0003682^molecular_function^chromatin binding`GO:0006281^biological_process^DNA repair`GO:0006260^biological_process^DNA replication`GO:0022008^biological_process^neurogenesis`GO:0032968^biological_process^positive regulation of transcription elongation from RNA polymerase I…	.
TR64|c0_g1	TR64|c0_g1_i1	.	Q17PH0_AEDAE^Q17PH0_AEDAE^Q:1-276,H:176-266^70.65%ID^E:4e-35^SubName: Full=AAEL000328-PA {ECO:0000313|EMBL:EAT48647.1};^Eukaryota; Metazoa; Ecdysozoa; Arthropoda; Hexapoda; Insecta; Pterygota; Neoptera; Endopterygota; Diptera; Nematocera; Culicoidea; Culicidae; Culicinae; Aedini; Aedes; Stegomyia	.	.	.	.	.	.	.	.	.
TR64|c0_g2	TR64|c0_g2_i1	.	U5ESH0_9DIPT^U5ESH0_9DIPT^Q:134-355,H:106-179^79.73%ID^E:2e-32^.^.	TR64|c0_g2_i1|m.75	2-358[+]	.	U5ESH0_9DIPT^U5ESH0_9DIPT^Q:45-118,H:106-179^79.73%ID^E:4e-33^.^.	PF08240.7^ADH_N^Alcohol dehydrogenase GroES-like domain^56-96^E:2.9e-05	.	.	.	GO:0016491^molecular_function^oxidoreductase activity`GO:0055114^biological_process^oxidation-reduction process
TR65|c0_g1	TR65|c0_g1_i1	NAAT1_DROWI^NAAT1_DROWI^Q:12-479,H:464-616^35.67%ID^E:6e-23^RecName: Full=Sodium-dependent nutrient amino acid transporter 1 {ECO:0000250|UniProtKB:Q9W4C5};^Eukaryota; Metazoa; Ecdysozoa; Arthropoda; Hexapoda; Insecta; Pterygota; Neoptera; Endopterygota; Diptera; Brachycera; Muscomorpha; Ephydroidea; Drosophilidae; Drosophila; Sophophora	F4WTJ6_ACREC^F4WTJ6_ACREC^Q:3-488,H:216-374^37.95%ID^E:7e-25^.^.	TR65|c0_g1_i1|m.76	3-557[+]	NAAT1_DROWI^NAAT1_DROWI^Q:4-159,H:464-616^35.67%ID^E:4e-23^RecName: Full=Sodium-dependent nutrient amino acid transporter 1 {ECO:0000250|UniProtKB:Q9W4C5};^Eukaryota; Metazoa; Ecdysozoa; Arthropoda; Hexapoda; Insecta; Pterygota; Neoptera; Endopterygota; Diptera; Brachycera; Muscomorpha; Ephydroidea; Drosophilidae; Drosophila; Sophophora	F4WTJ6_ACREC^F4WTJ6_ACREC^Q:1-162,H:216-374^37.95%ID^E:8e-25^.^.	PF00209.13^SNF^Sodium:neurotransmitter symporter family^1-110^E:1.1e-12	.	COG0733^Transporter	GO:0005887^cellular_component^integral component of plasma membrane`GO:0042943^molecular_function^D-amino acid transmembrane transporter activity`GO:0005328^molecular_function^neurotransmitter:sodium symporter activity`GO:0015175^molecular_function^neutral amino acid transmembrane transporter activity`GO:0005283^molecular_function^sodium:amino acid symporter activity`GO:0003333^biological_process…	GO:0005328^molecular_function^neurotransmitter:sodium symporter activity`GO:0006836^biological_process^neurotransmitter transport`GO:0016021^cellular_component^integral component of membrane
TR66|c0_g1	TR66|c0_g1_i1	RTBS_DROME^RTBS_DROME^Q:34-429,H:4-139^32.37%ID^E:7e-12^RecName: Full=Probable RNA-directed DNA polymerase from transposon BS;^Eukaryota; Metazoa; Ecdysozoa; Arthropoda; Hexapoda; Insecta; Pterygota; Neoptera; Endopterygota; Diptera; Brachycera; Muscomorpha; Ephydroidea; Drosophilidae; Drosophila; Sophophora	A0A034VFD2_BACDO^A0A034VFD2_BACDO^Q:25-429,H:1-137^33.81%ID^E:4e-13^.^.	.	.	.	.	.	.	.	GO:0003964^molecular_function^RNA-directed DNA polymerase activity`GO:0006278^biological_process^RNA-dependent DNA replication`GO:0006313^biological_process^transposition, DNA-mediated	.
TR67|c0_g1	TR67|c0_g1_i1	YSM6_CAEEL^YSM6_CAEEL^Q:656-78,H:73-268^25.37%ID^E:1e-06^RecName: Full=Putative uncharacterized transposon-derived protein F52C9.6;^Eukaryota; Metazoa; Ecdysozoa; Nematoda; Chromadorea; Rhabditida; Rhabditoidea; Rhabditidae; Peloderinae; Caenorhabditis	A0A034V1D7_BACDO^A0A034V1D7_BACDO^Q:653-60,H:102-299^44.44%ID^E:3e-49^SubName: Full=Putative uncharacterized transposon-derived protein F52C9.6 {ECO:0000313|EMBL:JAC36314.1};^Eukaryota; Metazoa; Ecdysozoa; Arthropoda; Hexapoda; Insecta; Pterygota; Neoptera; Endopterygota; Diptera; Brachycera; Muscomorpha; Tephritoidea; Tephritidae; Bactrocera; Bactrocera	TR67|c0_g1_i1|m.78	27-665[-]	YSM6_CAEEL^YSM6_CAEEL^Q:4-196,H:73-268^25.37%ID^E:6e-07^RecName: Full=Putative uncharacterized transposon-derived protein F52C9.6;^Eukaryota; Metazoa; Ecdysozoa; Nematoda; Chromadorea; Rhabditida; Rhabditoidea; Rhabditidae; Peloderinae; Caenorhabditis	A0A034V1D7_BACDO^A0A034V1D7_BACDO^Q:5-202,H:102-299^44.44%ID^E:2e-49^SubName: Full=Putative uncharacterized transposon-derived protein F52C9.6 {ECO:0000313|EMBL:JAC36314.1};^Eukaryota; Metazoa; Ecdysozoa; Arthropoda; Hexapoda; Insecta; Pterygota; Neoptera; Endopterygota; Diptera; Brachycera; Muscomorpha; Tephritoidea; Tephritidae; Bactrocera; Bactrocera	.	.	.	.	.
TR68|c0_g1	TR68|c0_g1_i1	SER3_DROME^SER3_DROME^Q:318-46,H:180-270^44.68%ID^E:2e-15^RecName: Full=Serine protease 3;^Eukaryota; Metazoa; Ecdysozoa; Arthropoda; Hexapoda; Insecta; Pterygota; Neoptera; Endopterygota; Diptera; Brachycera; Muscomorpha; Ephydroidea; Drosophilidae; Drosophila; Sophophora	Q16LQ8_AEDAE^Q16LQ8_AEDAE^Q:318-34,H:174-270^53.61%ID^E:3e-24^SubName: Full=AAEL012557-PA {ECO:0000313|EMBL:EAT35258.1};^Eukaryota; Metazoa; Ecdysozoa; Arthropoda; Hexapoda; Insecta; Pterygota; Neoptera; Endopterygota; Diptera; Nematocera; Culicoidea; Culicidae; Culicinae; Aedini; Aedes; Stegomyia	TR68|c0_g1_i1|m.80	25-327[-]	SER3_DROME^SER3_DROME^Q:4-94,H:180-270^44.68%ID^E:1e-15^RecName: Full=Serine protease 3;^Eukaryota; Metazoa; Ecdysozoa; Arthropoda; Hexapoda; Insecta; Pterygota; Neoptera; Endopterygota; Diptera; Brachycera; Muscomorpha; Ephydroidea; Drosophilidae; Drosophila; Sophophora	Q16LQ8_AEDAE^Q16LQ8_AEDAE^Q:4-98,H:174-270^53.61%ID^E:2e-24^SubName: Full=AAEL012557-PA {ECO:0000313|EMBL:EAT35258.1};^Eukaryota; Metazoa; Ecdysozoa; Arthropoda; Hexapoda; Insecta; Pterygota; Neoptera; Endopterygota; Diptera; Nematocera; Culicoidea; Culicidae; Culicinae; Aedini; Aedes; Stegomyia	PF00089.21^Trypsin^Trypsin^9-88^E:1.6e-14	.	COG5640^protease	GO:0004175^molecular_function^endopeptidase activity`GO:0004252^molecular_function^serine-type endopeptidase activity`GO:0006508^biological_process^proteolysis	GO:0004252^molecular_function^serine-type endopeptidase activity`GO:0006508^biological_process^proteolysis
TR68|c0_g2	TR68|c0_g2_i1	SER3_DROME^SER3_DROME^Q:318-46,H:180-270^44.68%ID^E:2e-15^RecName: Full=Serine protease 3;^Eukaryota; Metazoa; Ecdysozoa; Arthropoda; Hexapoda; Insecta; Pterygota; Neoptera; Endopterygota; Diptera; Brachycera; Muscomorpha; Ephydroidea; Drosophilidae; Drosophila; Sophophora	Q16LQ8_AEDAE^Q16LQ8_AEDAE^Q:318-34,H:174-270^53.61%ID^E:3e-24^SubName: Full=AAEL012557-PA {ECO:0000313|EMBL:EAT35258.1};^Eukaryota; Metazoa; Ecdysozoa; Arthropoda; Hexapoda; Insecta; Pterygota; Neoptera; Endopterygota; Diptera; Nematocera; Culicoidea; Culicidae; Culicinae; Aedini; Aedes; Stegomyia	TR68|c0_g2_i1|m.81	25-327[-]	SER3_DROME^SER3_DROME^Q:4-94,H:180-270^44.68%ID^E:1e-15^RecName: Full=Serine protease 3;^Eukaryota; Metazoa; Ecdysozoa; Arthropoda; Hexapoda; Insecta; Pterygota; Neoptera; Endopterygota; Diptera; Brachycera; Muscomorpha; Ephydroidea; Drosophilidae; Drosophila; Sophophora	Q16LQ8_AEDAE^Q16LQ8_AEDAE^Q:4-98,H:174-270^53.61%ID^E:2e-24^SubName: Full=AAEL012557-PA {ECO:0000313|EMBL:EAT35258.1};^Eukaryota; Metazoa; Ecdysozoa; Arthropoda; Hexapoda; Insecta; Pterygota; Neoptera; Endopterygota; Diptera; Nematocera; Culicoidea; Culicidae; Culicinae; Aedini; Aedes; Stegomyia	PF00089.21^Trypsin^Trypsin^9-88^E:1.6e-14	.	COG5640^protease	GO:0004175^molecular_function^endopeptidase activity`GO:0004252^molecular_function^serine-type endopeptidase activity`GO:0006508^biological_process^proteolysis	GO:0004252^molecular_function^serine-type endopeptidase activity`GO:0006508^biological_process^proteolysis
TR68|c0_g3	TR68|c0_g3_i1	SER3_DROME^SER3_DROME^Q:318-46,H:180-270^44.68%ID^E:2e-15^RecName: Full=Serine protease 3;^Eukaryota; Metazoa; Ecdysozoa; Arthropoda; Hexapoda; Insecta; Pterygota; Neoptera; Endopterygota; Diptera; Brachycera; Muscomorpha; Ephydroidea; Drosophilidae; Drosophila; Sophophora	Q16LQ8_AEDAE^Q16LQ8_AEDAE^Q:318-34,H:174-270^53.61%ID^E:3e-24^SubName: Full=AAEL012557-PA {ECO:0000313|EMBL:EAT35258.1};^Eukaryota; Metazoa; Ecdysozoa; Arthropoda; Hexapoda; Insecta; Pterygota; Neoptera; Endopterygota; Diptera; Nematocera; Culicoidea; Culicidae; Culicinae; Aedini; Aedes; Stegomyia	TR68|c0_g3_i1|m.82	25-327[-]	SER3_DROME^SER3_DROME^Q:4-94,H:180-270^44.68%ID^E:1e-15^RecName: Full=Serine protease 3;^Eukaryota; Metazoa; Ecdysozoa; Arthropoda; Hexapoda; Insecta; Pterygota; Neoptera; Endopterygota; Diptera; Brachycera; Muscomorpha; Ephydroidea; Drosophilidae; Drosophila; Sophophora	Q16LQ8_AEDAE^Q16LQ8_AEDAE^Q:4-98,H:174-270^53.61%ID^E:2e-24^SubName: Full=AAEL012557-PA {ECO:0000313|EMBL:EAT35258.1};^Eukaryota; Metazoa; Ecdysozoa; Arthropoda; Hexapoda; Insecta; Pterygota; Neoptera; Endopterygota; Diptera; Nematocera; Culicoidea; Culicidae; Culicinae; Aedini; Aedes; Stegomyia	PF00089.21^Trypsin^Trypsin^9-88^E:1.6e-14	.	COG5640^protease	GO:0004175^molecular_function^endopeptidase activity`GO:0004252^molecular_function^serine-type endopeptidase activity`GO:0006508^biological_process^proteolysis	GO:0004252^molecular_function^serine-type endopeptidase activity`GO:0006508^biological_process^proteolysis
TR69|c0_g1	TR69|c0_g1_i1	MYO3_CAEBR^MYO3_CAEBR^Q:296-1402,H:1570-1938^25.2%ID^E:6e-20^RecName: Full=Myosin-3;^Eukaryota; Metazoa; Ecdysozoa; Nematoda; Chromadorea; Rhabditida; Rhabditoidea; Rhabditidae; Peloderinae; Caenorhabditis	H3G0V6_PRIPA^H3G0V6_PRIPA^Q:116-1399,H:1509-1936^26.68%ID^E:5e-21^SubName: Full=Uncharacterized protein {ECO:0000313|EnsemblMetazoa:PPA28211};^Eukaryota; Metazoa; Ecdysozoa; Nematoda; Chromadorea; Diplogasterida; Neodiplogasteridae; Pristionchus	TR69|c0_g1_i1|m.83	224-1471[+]	MYSA_DROME^MYSA_DROME^Q:25-390,H:1556-1921^25.96%ID^E:6e-21^RecName: Full=Myosin heavy chain, muscle;^Eukaryota; Metazoa; Ecdysozoa; Arthropoda; Hexapoda; Insecta; Pterygota; Neoptera; Endopterygota; Diptera; Brachycera; Muscomorpha; Ephydroidea; Drosophilidae; Drosophila; Sophophora	A0A090LHC5_STRRB^A0A090LHC5_STRRB^Q:25-390,H:1572-1937^26.95%ID^E:2e-21^SubName: Full=Myosin heavy chain {ECO:0000313|EMBL:CEF69181.1};^Eukaryota; Metazoa; Ecdysozoa; Nematoda; Chromadorea; Rhabditida; Panagrolaimoidea; Strongyloididae; Strongyloides	PF01576.14^Myosin_tail_1^Myosin tail^3-391^E:2.1e-41	.	COG5022^myosin heavy chain	GO:0031672^cellular_component^A band`GO:0016459^cellular_component^myosin complex`GO:0032982^cellular_component^myosin filament`GO:0005703^cellular_component^polytene chromosome puff`GO:0030017^cellular_component^sarcomere`GO:0030898^molecular_function^actin-dependent ATPase activity`GO:0005524^molecular_function^ATP binding`GO:0042623^molecular_function^ATPase activity, coupled`GO:0003774^molecu…	GO:0003774^molecular_function^motor activity`GO:0016459^cellular_component^myosin complex
TR70|c0_g1	TR70|c0_g1_i1	.	G6D1U2_DANPL^G6D1U2_DANPL^Q:19-270,H:28-90^41.67%ID^E:1e-13^SubName: Full=Uncharacterized protein {ECO:0000313|EMBL:EHJ72540.1};^Eukaryota; Metazoa; Ecdysozoa; Arthropoda; Hexapoda; Insecta; Pterygota; Neoptera; Endopterygota; Lepidoptera; Glossata; Ditrysia; Papilionoidea; Nymphalidae; Danainae; Danaini; Danaina; Danaus; Danaus	.	.	.	.	.	.	.	.	.
TR71|c0_g1	TR71|c0_g1_i1	EIF3C_CULQU^EIF3C_CULQU^Q:330-4,H:274-382^41.28%ID^E:2e-22^RecName: Full=Eukaryotic translation initiation factor 3 subunit C {ECO:0000255|HAMAP-Rule:MF_03002};^Eukaryota; Metazoa; Ecdysozoa; Arthropoda; Hexapoda; Insecta; Pterygota; Neoptera; Endopterygota; Diptera; Nematocera; Culicoidea; Culicidae; Culicinae; Culicini; Culex; Culex	A0A023FP19_9ACAR^A0A023FP19_9ACAR^Q:324-7,H:275-385^49.55%ID^E:1e-24^.^.	TR71|c0_g1_i1|m.85	1-534[-]	EIF3C_CULQU^EIF3C_CULQU^Q:64-178,H:269-383^40.87%ID^E:2e-22^RecName: Full=Eukaryotic translation initiation factor 3 subunit C {ECO:0000255|HAMAP-Rule:MF_03002};^Eukaryota; Metazoa; Ecdysozoa; Arthropoda; Hexapoda; Insecta; Pterygota; Neoptera; Endopterygota; Diptera; Nematocera; Culicoidea; Culicidae; Culicinae; Culicini; Culex; Culex	A0A023FP19_9ACAR^A0A023FP19_9ACAR^Q:30-176,H:237-385^43.79%ID^E:1e-26^.^.	PF05470.7^eIF-3c_N^Eukaryotic translation initiation factor 3 subunit 8 N-terminus^20-177^E:4.4e-27	.	.	GO:0016282^cellular_component^eukaryotic 43S preinitiation complex`GO:0033290^cellular_component^eukaryotic 48S preinitiation complex`GO:0005852^cellular_component^eukaryotic translation initiation factor 3 complex`GO:0003743^molecular_function^translation initiation factor activity`GO:0001731^biological_process^formation of translation preinitiation complex`GO:0006446^biological_process^regulati…	GO:0003743^molecular_function^translation initiation factor activity`GO:0031369^molecular_function^translation initiation factor binding`GO:0006413^biological_process^translational initiation`GO:0005852^cellular_component^eukaryotic translation initiation factor 3 complex
TR71|c0_g2	TR71|c0_g2_i1	EIF3C_CULQU^EIF3C_CULQU^Q:330-4,H:274-382^41.28%ID^E:2e-22^RecName: Full=Eukaryotic translation initiation factor 3 subunit C {ECO:0000255|HAMAP-Rule:MF_03002};^Eukaryota; Metazoa; Ecdysozoa; Arthropoda; Hexapoda; Insecta; Pterygota; Neoptera; Endopterygota; Diptera; Nematocera; Culicoidea; Culicidae; Culicinae; Culicini; Culex; Culex	A0A023FP19_9ACAR^A0A023FP19_9ACAR^Q:324-7,H:275-385^49.55%ID^E:1e-24^.^.	TR71|c0_g2_i1|m.86	1-534[-]	EIF3C_CULQU^EIF3C_CULQU^Q:64-178,H:269-383^40.87%ID^E:2e-22^RecName: Full=Eukaryotic translation initiation factor 3 subunit C {ECO:0000255|HAMAP-Rule:MF_03002};^Eukaryota; Metazoa; Ecdysozoa; Arthropoda; Hexapoda; Insecta; Pterygota; Neoptera; Endopterygota; Diptera; Nematocera; Culicoidea; Culicidae; Culicinae; Culicini; Culex; Culex	A0A023FP19_9ACAR^A0A023FP19_9ACAR^Q:30-176,H:237-385^43.79%ID^E:1e-26^.^.	PF05470.7^eIF-3c_N^Eukaryotic translation initiation factor 3 subunit 8 N-terminus^20-177^E:4.4e-27	.	.	GO:0016282^cellular_component^eukaryotic 43S preinitiation complex`GO:0033290^cellular_component^eukaryotic 48S preinitiation complex`GO:0005852^cellular_component^eukaryotic translation initiation factor 3 complex`GO:0003743^molecular_function^translation initiation factor activity`GO:0001731^biological_process^formation of translation preinitiation complex`GO:0006446^biological_process^regulati…	GO:0003743^molecular_function^translation initiation factor activity`GO:0031369^molecular_function^translation initiation factor binding`GO:0006413^biological_process^translational initiation`GO:0005852^cellular_component^eukaryotic translation initiation factor 3 complex
TR72|c0_g1	TR72|c0_g1_i1	.	Q16J05_AEDAE^Q16J05_AEDAE^Q:678-1,H:134-359^73.91%ID^E:2e-95^SubName: Full=AAEL013487-PA {ECO:0000313|EMBL:EAT34249.1};^Eukaryota; Metazoa; Ecdysozoa; Arthropoda; Hexapoda; Insecta; Pterygota; Neoptera; Endopterygota; Diptera; Nematocera; Culicoidea; Culicidae; Culicinae; Aedini; Aedes; Stegomyia	TR72|c0_g1_i1|m.87	1-789[-]	.	Q16J05_AEDAE^Q16J05_AEDAE^Q:38-263,H:134-359^72.61%ID^E:7e-96^SubName: Full=AAEL013487-PA {ECO:0000313|EMBL:EAT34249.1};^Eukaryota; Metazoa; Ecdysozoa; Arthropoda; Hexapoda; Insecta; Pterygota; Neoptera; Endopterygota; Diptera; Nematocera; Culicoidea; Culicidae; Culicinae; Aedini; Aedes; Stegomyia	.	.	.	.	.
TR73|c0_g1	TR73|c0_g1_i1	VASOT_HYBBI^VASOT_HYBBI^Q:265-83,H:14-75^40.32%ID^E:2e-07^RecName: Full=Vasotab;^Eukaryota; Metazoa; Ecdysozoa; Arthropoda; Hexapoda; Insecta; Pterygota; Neoptera; Endopterygota; Diptera; Brachycera; Tabanomorpha; Tabanoidea; Tabanidae; Hybomitra	B6DE58_ANODA^B6DE58_ANODA^Q:265-59,H:14-83^49.3%ID^E:2e-13^.^.	.	.	.	.	.	.	.	GO:0005576^cellular_component^extracellular region`GO:0019855^molecular_function^calcium channel inhibitor activity`GO:0005245^molecular_function^voltage-gated calcium channel activity`GO:0070588^biological_process^calcium ion transmembrane transport`GO:0045986^biological_process^negative regulation of smooth muscle contraction`GO:0042311^biological_process^vasodilation	.
TR74|c0_g1	TR74|c0_g1_i1	SYG_BOMMO^SYG_BOMMO^Q:1-1176,H:285-673^67.09%ID^E:0^RecName: Full=Glycine--tRNA ligase;^Eukaryota; Metazoa; Ecdysozoa; Arthropoda; Hexapoda; Insecta; Pterygota; Neoptera; Endopterygota; Lepidoptera; Glossata; Ditrysia; Bombycoidea; Bombycidae; Bombycinae; Bombyx	Q178X7_AEDAE^Q178X7_AEDAE^Q:1-1179,H:364-755^76.59%ID^E:0^SubName: Full=AAEL005728-PA {ECO:0000313|EMBL:EAT42765.2};^Eukaryota; Metazoa; Ecdysozoa; Arthropoda; Hexapoda; Insecta; Pterygota; Neoptera; Endopterygota; Diptera; Nematocera; Culicoidea; Culicidae; Culicinae; Aedini; Aedes; Stegomyia	TR74|c0_g1_i1|m.89	1-1188[+]	SYG_BOMMO^SYG_BOMMO^Q:1-395,H:285-676^66.84%ID^E:0^RecName: Full=Glycine--tRNA ligase;^Eukaryota; Metazoa; Ecdysozoa; Arthropoda; Hexapoda; Insecta; Pterygota; Neoptera; Endopterygota; Lepidoptera; Glossata; Ditrysia; Bombycoidea; Bombycidae; Bombycinae; Bombyx	Q178X7_AEDAE^Q178X7_AEDAE^Q:1-394,H:364-756^76.4%ID^E:0^SubName: Full=AAEL005728-PA {ECO:0000313|EMBL:EAT42765.2};^Eukaryota; Metazoa; Ecdysozoa; Arthropoda; Hexapoda; Insecta; Pterygota; Neoptera; Endopterygota; Diptera; Nematocera; Culicoidea; Culicidae; Culicinae; Aedini; Aedes; Stegomyia	PF00587.20^tRNA-synt_2b^tRNA synthetase class II core domain (G, H, P, S and T)^1-113^E:1e-23`PF03129.15^HGTP_anticodon^Anticodon binding domain^278-370^E:3.3e-21	.	.	GO:0005737^cellular_component^cytoplasm`GO:0005524^molecular_function^ATP binding`GO:0004820^molecular_function^glycine-tRNA ligase activity`GO:0046983^molecular_function^protein dimerization activity`GO:0015966^biological_process^diadenosine tetraphosphate biosynthetic process`GO:0006426^biological_process^glycyl-tRNA aminoacylation	GO:0000166^molecular_function^nucleotide binding`GO:0004812^molecular_function^aminoacyl-tRNA ligase activity`GO:0005524^molecular_function^ATP binding`GO:0006418^biological_process^tRNA aminoacylation for protein translation
TR75|c0_g1	TR75|c0_g1_i1	FKBP6_DICDI^FKBP6_DICDI^Q:291-67,H:181-254^36%ID^E:3e-09^RecName: Full=FK506-binding protein 6;^Eukaryota; Amoebozoa; Mycetozoa; Dictyosteliida; Dictyostelium	H9G9L0_ANOCA^H9G9L0_ANOCA^Q:279-67,H:64-134^42.25%ID^E:3e-13^SubName: Full=Uncharacterized protein {ECO:0000313|Ensembl:ENSACAP00000004746};^Eukaryota; Metazoa; Chordata; Craniata; Vertebrata; Euteleostomi; Lepidosauria; Squamata; Bifurcata; Unidentata; Episquamata; Toxicofera; Iguania; Iguanidae; Polychrotinae; Anolis	.	.	.	.	.	.	COG0545^Peptidyl-prolyl cis-trans isomerase	GO:0005789^cellular_component^endoplasmic reticulum membrane`GO:0005528^molecular_function^FK506 binding`GO:0003755^molecular_function^peptidyl-prolyl cis-trans isomerase activity`GO:0061077^biological_process^chaperone-mediated protein folding`GO:0000413^biological_process^protein peptidyl-prolyl isomerization	.
TR75|c1_g1	TR75|c1_g1_i1	PPID_HUMAN^PPID_HUMAN^Q:527-252,H:278-369^34.78%ID^E:3e-11^RecName: Full=Peptidyl-prolyl cis-trans isomerase D;^Eukaryota; Metazoa; Chordata; Craniata; Vertebrata; Euteleostomi; Mammalia; Eutheria; Euarchontoglires; Primates; Haplorrhini; Catarrhini; Hominidae; Homo	T1KCE7_TETUR^T1KCE7_TETUR^Q:545-198,H:345-458^37.07%ID^E:2e-12^SubName: Full=Uncharacterized protein {ECO:0000313|EnsemblMetazoa:tetur08g07360.1};^Eukaryota; Metazoa; Ecdysozoa; Arthropoda; Chelicerata; Arachnida; Acari; Acariformes; Trombidiformes; Prostigmata; Eleutherengona; Raphignathae; Tetranychoidea; Tetranychidae; Tetranychus	TR75|c1_g1_i1|m.91	114-581[-]	PPID_HUMAN^PPID_HUMAN^Q:19-110,H:278-369^34.78%ID^E:1e-11^RecName: Full=Peptidyl-prolyl cis-trans isomerase D;^Eukaryota; Metazoa; Chordata; Craniata; Vertebrata; Euteleostomi; Mammalia; Eutheria; Euarchontoglires; Primates; Haplorrhini; Catarrhini; Hominidae; Homo	T1KCE7_TETUR^T1KCE7_TETUR^Q:13-128,H:345-458^37.07%ID^E:1e-12^SubName: Full=Uncharacterized protein {ECO:0000313|EnsemblMetazoa:tetur08g07360.1};^Eukaryota; Metazoa; Ecdysozoa; Arthropoda; Chelicerata; Arachnida; Acari; Acariformes; Trombidiformes; Prostigmata; Eleutherengona; Raphignathae; Tetranychoidea; Tetranychidae; Tetranychus	PF13414.1^TPR_11^TPR repeat^15-77^E:1.5e-10`PF00515.23^TPR_1^Tetratricopeptide repeat^16-47^E:0.0014`PF13371.1^TPR_9^Tetratricopeptide repeat^24-79^E:0.019`PF00515.23^TPR_1^Tetratricopeptide repeat^48-77^E:8e-05`PF07719.12^TPR_2^Tetratricopeptide repeat^49-78^E:0.00067`PF13181.1^TPR_8^Tetratricopeptide repeat^49-79^E:0.0076`PF13176.1^TPR_7^Tetratricopeptide repeat^50-83^E:0.0014`PF13174.1^TPR_6^T…	.	COG0652^PPIases accelerate the folding of proteins	GO:0005737^cellular_component^cytoplasm`GO:0005730^cellular_component^nucleolus`GO:0005654^cellular_component^nucleoplasm`GO:0005634^cellular_component^nucleus`GO:0016018^molecular_function^cyclosporin A binding`GO:0030331^molecular_function^estrogen receptor binding`GO:0031072^molecular_function^heat shock protein binding`GO:0030544^molecular_function^Hsp70 protein binding`GO:0051879^molecular_f…	GO:0005515^molecular_function^protein binding
TR76|c0_g1	TR76|c0_g1_i1	MGN_DROME^MGN_DROME^Q:136-264,H:2-44^93.02%ID^E:3e-22^RecName: Full=Protein mago nashi;^Eukaryota; Metazoa; Ecdysozoa; Arthropoda; Hexapoda; Insecta; Pterygota; Neoptera; Endopterygota; Diptera; Brachycera; Muscomorpha; Ephydroidea; Drosophilidae; Drosophila; Sophophora	Q16PS8_AEDAE^Q16PS8_AEDAE^Q:127-264,H:1-46^91.3%ID^E:9e-23^SubName: Full=AAEL010453-PA {ECO:0000313|EMBL:EAT37567.1};^Eukaryota; Metazoa; Ecdysozoa; Arthropoda; Hexapoda; Insecta; Pterygota; Neoptera; Endopterygota; Diptera; Nematocera; Culicoidea; Culicidae; Culicinae; Aedini; Aedes; Stegomyia	.	.	.	.	.	.	.	GO:0071013^cellular_component^catalytic step 2 spliceosome`GO:0005737^cellular_component^cytoplasm`GO:0035145^cellular_component^exon-exon junction complex`GO:0005634^cellular_component^nucleus`GO:0045495^cellular_component^pole plasm`GO:0071011^cellular_component^precatalytic spliceosome`GO:0003723^molecular_function^RNA binding`GO:0007173^biological_process^epidermal growth factor receptor sign…	.
TR76|c0_g2	TR76|c0_g2_i1	MGN_DROME^MGN_DROME^Q:136-264,H:2-44^93.02%ID^E:3e-22^RecName: Full=Protein mago nashi;^Eukaryota; Metazoa; Ecdysozoa; Arthropoda; Hexapoda; Insecta; Pterygota; Neoptera; Endopterygota; Diptera; Brachycera; Muscomorpha; Ephydroidea; Drosophilidae; Drosophila; Sophophora	Q16PS8_AEDAE^Q16PS8_AEDAE^Q:127-264,H:1-46^91.3%ID^E:9e-23^SubName: Full=AAEL010453-PA {ECO:0000313|EMBL:EAT37567.1};^Eukaryota; Metazoa; Ecdysozoa; Arthropoda; Hexapoda; Insecta; Pterygota; Neoptera; Endopterygota; Diptera; Nematocera; Culicoidea; Culicidae; Culicinae; Aedini; Aedes; Stegomyia	.	.	.	.	.	.	.	GO:0071013^cellular_component^catalytic step 2 spliceosome`GO:0005737^cellular_component^cytoplasm`GO:0035145^cellular_component^exon-exon junction complex`GO:0005634^cellular_component^nucleus`GO:0045495^cellular_component^pole plasm`GO:0071011^cellular_component^precatalytic spliceosome`GO:0003723^molecular_function^RNA binding`GO:0007173^biological_process^epidermal growth factor receptor sign…	.
TR76|c0_g3	TR76|c0_g3_i1	MGN_DROME^MGN_DROME^Q:136-264,H:2-44^93.02%ID^E:3e-22^RecName: Full=Protein mago nashi;^Eukaryota; Metazoa; Ecdysozoa; Arthropoda; Hexapoda; Insecta; Pterygota; Neoptera; Endopterygota; Diptera; Brachycera; Muscomorpha; Ephydroidea; Drosophilidae; Drosophila; Sophophora	Q16PS8_AEDAE^Q16PS8_AEDAE^Q:127-264,H:1-46^91.3%ID^E:9e-23^SubName: Full=AAEL010453-PA {ECO:0000313|EMBL:EAT37567.1};^Eukaryota; Metazoa; Ecdysozoa; Arthropoda; Hexapoda; Insecta; Pterygota; Neoptera; Endopterygota; Diptera; Nematocera; Culicoidea; Culicidae; Culicinae; Aedini; Aedes; Stegomyia	.	.	.	.	.	.	.	GO:0071013^cellular_component^catalytic step 2 spliceosome`GO:0005737^cellular_component^cytoplasm`GO:0035145^cellular_component^exon-exon junction complex`GO:0005634^cellular_component^nucleus`GO:0045495^cellular_component^pole plasm`GO:0071011^cellular_component^precatalytic spliceosome`GO:0003723^molecular_function^RNA binding`GO:0007173^biological_process^epidermal growth factor receptor sign…	.
TR77|c0_g1	TR77|c0_g1_i1	CBPB2_BOVIN^CBPB2_BOVIN^Q:1303-200,H:95-412^26.15%ID^E:6e-27^RecName: Full=Carboxypeptidase B2;^Eukaryota; Metazoa; Chordata; Craniata; Vertebrata; Euteleostomi; Mammalia; Eutheria; Laurasiatheria; Cetartiodactyla; Ruminantia; Pecora; Bovidae; Bovinae; Bos	W8C1T4_CERCA^W8C1T4_CERCA^Q:1306-332,H:105-400^30.56%ID^E:2e-36^SubName: Full=Carboxypeptidase B {ECO:0000313|EMBL:JAC05783.1};^Eukaryota; Metazoa; Ecdysozoa; Arthropoda; Hexapoda; Insecta; Pterygota; Neoptera; Endopterygota; Diptera; Brachycera; Muscomorpha; Tephritoidea; Tephritidae; Ceratitis; Ceratitis	TR77|c0_g1_i1|m.93	1109-1501[+]	.	.	.	.	.	.	.
TR77|c0_g1	TR77|c0_g1_i1	CBPB2_BOVIN^CBPB2_BOVIN^Q:1303-200,H:95-412^26.15%ID^E:6e-27^RecName: Full=Carboxypeptidase B2;^Eukaryota; Metazoa; Chordata; Craniata; Vertebrata; Euteleostomi; Mammalia; Eutheria; Laurasiatheria; Cetartiodactyla; Ruminantia; Pecora; Bovidae; Bovinae; Bos	W8C1T4_CERCA^W8C1T4_CERCA^Q:1306-332,H:105-400^30.56%ID^E:2e-36^SubName: Full=Carboxypeptidase B {ECO:0000313|EMBL:JAC05783.1};^Eukaryota; Metazoa; Ecdysozoa; Arthropoda; Hexapoda; Insecta; Pterygota; Neoptera; Endopterygota; Diptera; Brachycera; Muscomorpha; Tephritoidea; Tephritidae; Ceratitis; Ceratitis	TR77|c0_g1_i1|m.92	38-1522[-]	CBPB2_BOVIN^CBPB2_BOVIN^Q:74-441,H:95-412^26.74%ID^E:4e-29^RecName: Full=Carboxypeptidase B2;^Eukaryota; Metazoa; Chordata; Craniata; Vertebrata; Euteleostomi; Mammalia; Eutheria; Laurasiatheria; Cetartiodactyla; Ruminantia; Pecora; Bovidae; Bovinae; Bos	W8C1T4_CERCA^W8C1T4_CERCA^Q:73-397,H:105-400^30.56%ID^E:1e-38^SubName: Full=Carboxypeptidase B {ECO:0000313|EMBL:JAC05783.1};^Eukaryota; Metazoa; Ecdysozoa; Arthropoda; Hexapoda; Insecta; Pterygota; Neoptera; Endopterygota; Diptera; Brachycera; Muscomorpha; Tephritoidea; Tephritidae; Ceratitis; Ceratitis	PF00246.19^Peptidase_M14^Zinc carboxypeptidase^99-436^E:1.4e-52	sigP:1^21^0.571^YES	COG2866^carboxy-peptidase	GO:0005576^cellular_component^extracellular region`GO:0004181^molecular_function^metallocarboxypeptidase activity`GO:0008270^molecular_function^zinc ion binding`GO:0007596^biological_process^blood coagulation`GO:0042730^biological_process^fibrinolysis	GO:0004181^molecular_function^metallocarboxypeptidase activity`GO:0008270^molecular_function^zinc ion binding`GO:0006508^biological_process^proteolysis
TR77|c0_g2	TR77|c0_g2_i1	CBPB2_BOVIN^CBPB2_BOVIN^Q:1303-200,H:95-412^26.15%ID^E:2e-26^RecName: Full=Carboxypeptidase B2;^Eukaryota; Metazoa; Chordata; Craniata; Vertebrata; Euteleostomi; Mammalia; Eutheria; Laurasiatheria; Cetartiodactyla; Ruminantia; Pecora; Bovidae; Bovinae; Bos	W8C1T4_CERCA^W8C1T4_CERCA^Q:1306-332,H:105-400^30.56%ID^E:2e-36^SubName: Full=Carboxypeptidase B {ECO:0000313|EMBL:JAC05783.1};^Eukaryota; Metazoa; Ecdysozoa; Arthropoda; Hexapoda; Insecta; Pterygota; Neoptera; Endopterygota; Diptera; Brachycera; Muscomorpha; Tephritoidea; Tephritidae; Ceratitis; Ceratitis	TR77|c0_g2_i1|m.97	1109-1501[+]	.	.	.	.	.	.	.
TR77|c0_g2	TR77|c0_g2_i1	CBPB2_BOVIN^CBPB2_BOVIN^Q:1303-200,H:95-412^26.15%ID^E:2e-26^RecName: Full=Carboxypeptidase B2;^Eukaryota; Metazoa; Chordata; Craniata; Vertebrata; Euteleostomi; Mammalia; Eutheria; Laurasiatheria; Cetartiodactyla; Ruminantia; Pecora; Bovidae; Bovinae; Bos	W8C1T4_CERCA^W8C1T4_CERCA^Q:1306-332,H:105-400^30.56%ID^E:2e-36^SubName: Full=Carboxypeptidase B {ECO:0000313|EMBL:JAC05783.1};^Eukaryota; Metazoa; Ecdysozoa; Arthropoda; Hexapoda; Insecta; Pterygota; Neoptera; Endopterygota; Diptera; Brachycera; Muscomorpha; Tephritoidea; Tephritidae; Ceratitis; Ceratitis	TR77|c0_g2_i1|m.96	38-1522[-]	CBPB2_BOVIN^CBPB2_BOVIN^Q:74-441,H:95-412^26.74%ID^E:8e-29^RecName: Full=Carboxypeptidase B2;^Eukaryota; Metazoa; Chordata; Craniata; Vertebrata; Euteleostomi; Mammalia; Eutheria; Laurasiatheria; Cetartiodactyla; Ruminantia; Pecora; Bovidae; Bovinae; Bos	W8C1T4_CERCA^W8C1T4_CERCA^Q:73-397,H:105-400^30.56%ID^E:1e-38^SubName: Full=Carboxypeptidase B {ECO:0000313|EMBL:JAC05783.1};^Eukaryota; Metazoa; Ecdysozoa; Arthropoda; Hexapoda; Insecta; Pterygota; Neoptera; Endopterygota; Diptera; Brachycera; Muscomorpha; Tephritoidea; Tephritidae; Ceratitis; Ceratitis	PF00246.19^Peptidase_M14^Zinc carboxypeptidase^99-436^E:1.5e-52	sigP:1^21^0.571^YES	COG2866^carboxy-peptidase	GO:0005576^cellular_component^extracellular region`GO:0004181^molecular_function^metallocarboxypeptidase activity`GO:0008270^molecular_function^zinc ion binding`GO:0007596^biological_process^blood coagulation`GO:0042730^biological_process^fibrinolysis	GO:0004181^molecular_function^metallocarboxypeptidase activity`GO:0008270^molecular_function^zinc ion binding`GO:0006508^biological_process^proteolysis
TR78|c0_g1	TR78|c0_g1_i1	FUCTC_DROME^FUCTC_DROME^Q:619-23,H:87-291^38.94%ID^E:5e-36^RecName: Full=Alpha-(1,3)-fucosyltransferase C;^Eukaryota; Metazoa; Ecdysozoa; Arthropoda; Hexapoda; Insecta; Pterygota; Neoptera; Endopterygota; Diptera; Brachycera; Muscomorpha; Ephydroidea; Drosophilidae; Drosophila; Sophophora	W8BGP5_CERCA^W8BGP5_CERCA^Q:619-23,H:98-302^39.42%ID^E:1e-36^SubName: Full=Alpha-(1,3)-fucosyltransferase C {ECO:0000313|EMBL:JAB88839.1};^Eukaryota; Metazoa; Ecdysozoa; Arthropoda; Hexapoda; Insecta; Pterygota; Neoptera; Endopterygota; Diptera; Brachycera; Muscomorpha; Tephritoidea; Tephritidae; Ceratitis; Ceratitis	TR78|c0_g1_i1|m.100	2-772[-]	FUCTC_DROME^FUCTC_DROME^Q:52-250,H:87-291^38.94%ID^E:5e-36^RecName: Full=Alpha-(1,3)-fucosyltransferase C;^Eukaryota; Metazoa; Ecdysozoa; Arthropoda; Hexapoda; Insecta; Pterygota; Neoptera; Endopterygota; Diptera; Brachycera; Muscomorpha; Ephydroidea; Drosophilidae; Drosophila; Sophophora	W8BGP5_CERCA^W8BGP5_CERCA^Q:52-250,H:98-302^39.42%ID^E:1e-36^SubName: Full=Alpha-(1,3)-fucosyltransferase C {ECO:0000313|EMBL:JAB88839.1};^Eukaryota; Metazoa; Ecdysozoa; Arthropoda; Hexapoda; Insecta; Pterygota; Neoptera; Endopterygota; Diptera; Brachycera; Muscomorpha; Tephritoidea; Tephritidae; Ceratitis; Ceratitis	PF00852.14^Glyco_transf_10^Glycosyltransferase family 10 (fucosyltransferase)^24-249^E:1.2e-25	.	.	GO:0032580^cellular_component^Golgi cisterna membrane`GO:0016021^cellular_component^integral component of membrane`GO:0008417^molecular_function^fucosyltransferase activity`GO:0006486^biological_process^protein glycosylation	GO:0008417^molecular_function^fucosyltransferase activity`GO:0006486^biological_process^protein glycosylation`GO:0016020^cellular_component^membrane
TR79|c0_g1	TR79|c0_g1_i1	GCSH_DROME^GCSH_DROME^Q:291-1,H:29-125^60.2%ID^E:1e-32^RecName: Full=Glycine cleavage system H protein, mitochondrial;^Eukaryota; Metazoa; Ecdysozoa; Arthropoda; Hexapoda; Insecta; Pterygota; Neoptera; Endopterygota; Diptera; Brachycera; Muscomorpha; Ephydroidea; Drosophilidae; Drosophila; Sophophora	U5EVI3_9DIPT^U5EVI3_9DIPT^Q:339-1,H:12-126^53.39%ID^E:1e-33^.^.	TR79|c0_g1_i1|m.101	1-375[-]	GCSH_DROME^GCSH_DROME^Q:29-125,H:29-125^60.2%ID^E:1e-32^RecName: Full=Glycine cleavage system H protein, mitochondrial;^Eukaryota; Metazoa; Ecdysozoa; Arthropoda; Hexapoda; Insecta; Pterygota; Neoptera; Endopterygota; Diptera; Brachycera; Muscomorpha; Ephydroidea; Drosophilidae; Drosophila; Sophophora	U5EVI3_9DIPT^U5EVI3_9DIPT^Q:13-125,H:12-126^53.39%ID^E:9e-34^.^.	PF01597.14^GCV_H^Glycine cleavage H-protein^42-125^E:1.9e-29	.	COG0509^The glycine cleavage system catalyzes the degradation of glycine. The H protein shuttles the methylamine group of glycine from the P protein to the T protein (By similarity)	GO:0005960^cellular_component^glycine cleavage complex`GO:0005739^cellular_component^mitochondrion`GO:0019464^biological_process^glycine decarboxylation via glycine cleavage system`GO:0035220^biological_process^wing disc development	.
TR79|c0_g2	TR79|c0_g2_i1	GCSH_DROME^GCSH_DROME^Q:291-1,H:29-125^60.2%ID^E:1e-32^RecName: Full=Glycine cleavage system H protein, mitochondrial;^Eukaryota; Metazoa; Ecdysozoa; Arthropoda; Hexapoda; Insecta; Pterygota; Neoptera; Endopterygota; Diptera; Brachycera; Muscomorpha; Ephydroidea; Drosophilidae; Drosophila; Sophophora	U5EVI3_9DIPT^U5EVI3_9DIPT^Q:339-1,H:12-126^53.39%ID^E:1e-33^.^.	TR79|c0_g2_i1|m.102	1-384[-]	GCSH_DROME^GCSH_DROME^Q:32-128,H:29-125^60.2%ID^E:1e-32^RecName: Full=Glycine cleavage system H protein, mitochondrial;^Eukaryota; Metazoa; Ecdysozoa; Arthropoda; Hexapoda; Insecta; Pterygota; Neoptera; Endopterygota; Diptera; Brachycera; Muscomorpha; Ephydroidea; Drosophilidae; Drosophila; Sophophora	U5EVI3_9DIPT^U5EVI3_9DIPT^Q:16-128,H:12-126^53.39%ID^E:9e-34^.^.	PF01597.14^GCV_H^Glycine cleavage H-protein^45-128^E:2e-29	.	COG0509^The glycine cleavage system catalyzes the degradation of glycine. The H protein shuttles the methylamine group of glycine from the P protein to the T protein (By similarity)	GO:0005960^cellular_component^glycine cleavage complex`GO:0005739^cellular_component^mitochondrion`GO:0019464^biological_process^glycine decarboxylation via glycine cleavage system`GO:0035220^biological_process^wing disc development	.
TR80|c0_g1	TR80|c0_g1_i1	PRS6B_CAEEL^PRS6B_CAEEL^Q:417-1,H:56-194^85.61%ID^E:1e-78^RecName: Full=Probable 26S protease regulatory subunit 6B;^Eukaryota; Metazoa; Ecdysozoa; Nematoda; Chromadorea; Rhabditida; Rhabditoidea; Rhabditidae; Peloderinae; Caenorhabditis	A0A085M5J0_9BILA^A0A085M5J0_9BILA^Q:417-1,H:61-199^87.05%ID^E:6e-79^SubName: Full=Uncharacterized protein {ECO:0000313|EMBL:KFD52486.1};^Eukaryota; Metazoa; Ecdysozoa; Nematoda; Enoplea; Dorylaimia; Trichocephalida; Trichuridae; Trichuris	TR80|c0_g1_i1|m.103	1-582[-]	PRS6B_MANSE^PRS6B_MANSE^Q:3-194,H:1-195^70.56%ID^E:2e-87^RecName: Full=26S protease regulatory subunit 6B;^Eukaryota; Metazoa; Ecdysozoa; Arthropoda; Hexapoda; Insecta; Pterygota; Neoptera; Endopterygota; Lepidoptera; Glossata; Ditrysia; Bombycoidea; Sphingidae; Sphinginae; Sphingini; Manduca	E4XB16_OIKDI^E4XB16_OIKDI^Q:3-194,H:1-188^71.5%ID^E:5e-87^.^.	.	.	.	GO:0005737^cellular_component^cytoplasm`GO:0005634^cellular_component^nucleus`GO:0000502^cellular_component^proteasome complex`GO:0005524^molecular_function^ATP binding`GO:0016787^molecular_function^hydrolase activity`GO:0030163^biological_process^protein catabolic process	.
TR80|c0_g2	TR80|c0_g2_i1	PRS6B_CAEEL^PRS6B_CAEEL^Q:417-1,H:56-194^85.61%ID^E:1e-78^RecName: Full=Probable 26S protease regulatory subunit 6B;^Eukaryota; Metazoa; Ecdysozoa; Nematoda; Chromadorea; Rhabditida; Rhabditoidea; Rhabditidae; Peloderinae; Caenorhabditis	A0A085M5J0_9BILA^A0A085M5J0_9BILA^Q:417-1,H:61-199^87.05%ID^E:6e-79^SubName: Full=Uncharacterized protein {ECO:0000313|EMBL:KFD52486.1};^Eukaryota; Metazoa; Ecdysozoa; Nematoda; Enoplea; Dorylaimia; Trichocephalida; Trichuridae; Trichuris	TR80|c0_g2_i1|m.104	1-582[-]	PRS6B_MANSE^PRS6B_MANSE^Q:3-194,H:1-195^70.56%ID^E:2e-87^RecName: Full=26S protease regulatory subunit 6B;^Eukaryota; Metazoa; Ecdysozoa; Arthropoda; Hexapoda; Insecta; Pterygota; Neoptera; Endopterygota; Lepidoptera; Glossata; Ditrysia; Bombycoidea; Sphingidae; Sphinginae; Sphingini; Manduca	E4XB16_OIKDI^E4XB16_OIKDI^Q:3-194,H:1-188^71.5%ID^E:5e-87^.^.	.	.	.	GO:0005737^cellular_component^cytoplasm`GO:0005634^cellular_component^nucleus`GO:0000502^cellular_component^proteasome complex`GO:0005524^molecular_function^ATP binding`GO:0016787^molecular_function^hydrolase activity`GO:0030163^biological_process^protein catabolic process	.
TR81|c0_g1	TR81|c0_g1_i1	IDH3A_DROME^IDH3A_DROME^Q:569-402,H:322-377^78.57%ID^E:5e-22^RecName: Full=Probable isocitrate dehydrogenase [NAD] subunit alpha, mitochondrial;^Eukaryota; Metazoa; Ecdysozoa; Arthropoda; Hexapoda; Insecta; Pterygota; Neoptera; Endopterygota; Diptera; Brachycera; Muscomorpha; Ephydroidea; Drosophilidae; Drosophila; Sophophora	U5EUV7_9DIPT^U5EUV7_9DIPT^Q:569-399,H:299-355^82.46%ID^E:2e-22^.^.	.	.	.	.	.	.	COG0473^Catalyzes the oxidation of 3-carboxy-2-hydroxy-4- methylpentanoate (3-isopropylmalate) to 3-carboxy-4-methyl-2- oxopentanoate. The product decarboxylates to 4-methyl-2 oxopentanoate (By similarity)	GO:0005811^cellular_component^lipid particle`GO:0005875^cellular_component^microtubule associated complex`GO:0005739^cellular_component^mitochondrion`GO:0004449^molecular_function^isocitrate dehydrogenase (NAD+) activity`GO:0000287^molecular_function^magnesium ion binding`GO:0051287^molecular_function^NAD binding`GO:0006099^biological_process^tricarboxylic acid cycle	.
TR82|c0_g1	TR82|c0_g1_i1	.	.	.	.	.	.	.	.	.	.	.
TR83|c0_g1	TR83|c0_g1_i1	APLP_LOCMI^APLP_LOCMI^Q:88-666,H:394-586^25.89%ID^E:7e-13^RecName: Full=Apolipophorins;^Eukaryota; Metazoa; Ecdysozoa; Arthropoda; Hexapoda; Insecta; Pterygota; Neoptera; Orthopteroidea; Orthoptera; Caelifera; Acridomorpha; Acridoidea; Acrididae; Oedipodinae; Locusta	E1FVG3_LOALO^E1FVG3_LOALO^Q:34-666,H:255-471^29.86%ID^E:5e-20^SubName: Full=Uncharacterized protein {ECO:0000313|EMBL:EFO23596.1};^Eukaryota; Metazoa; Ecdysozoa; Nematoda; Chromadorea; Spirurida; Filarioidea; Onchocercidae; Loa	TR83|c0_g1_i1|m.106	1-666[+]	APLP_LOCMI^APLP_LOCMI^Q:30-222,H:394-586^25.89%ID^E:6e-13^RecName: Full=Apolipophorins;^Eukaryota; Metazoa; Ecdysozoa; Arthropoda; Hexapoda; Insecta; Pterygota; Neoptera; Orthopteroidea; Orthoptera; Caelifera; Acridomorpha; Acridoidea; Acrididae; Oedipodinae; Locusta	E1FVG3_LOALO^E1FVG3_LOALO^Q:12-222,H:255-471^29.86%ID^E:5e-20^SubName: Full=Uncharacterized protein {ECO:0000313|EMBL:EFO23596.1};^Eukaryota; Metazoa; Ecdysozoa; Nematoda; Chromadorea; Spirurida; Filarioidea; Onchocercidae; Loa	PF01347.17^Vitellogenin_N^Lipoprotein amino terminal region^54-212^E:2.1e-16	.	.	GO:0005576^cellular_component^extracellular region`GO:0008289^molecular_function^lipid binding`GO:0005319^molecular_function^lipid transporter activity`GO:0016055^biological_process^Wnt signaling pathway	GO:0005319^molecular_function^lipid transporter activity`GO:0006869^biological_process^lipid transport
TR84|c0_g1	TR84|c0_g1_i1	.	A0A084WNL3_9DIPT^A0A084WNL3_9DIPT^Q:336-67,H:247-347^51.46%ID^E:3e-14^SubName: Full=Uncharacterized protein {ECO:0000313|EMBL:KFB51807.1};^Eukaryota; Metazoa; Ecdysozoa; Arthropoda; Hexapoda; Insecta; Pterygota; Neoptera; Endopterygota; Diptera; Nematocera; Culicoidea; Culicidae; Anophelinae; Anopheles	.	.	.	.	.	.	.	.	.
TR85|c0_g1	TR85|c0_g1_i1	AR13A_MOUSE^AR13A_MOUSE^Q:1015-650,H:96-214^37.6%ID^E:2e-11^RecName: Full=ADP-ribosylation factor-like protein 13A;^Eukaryota; Metazoa; Chordata; Craniata; Vertebrata; Euteleostomi; Mammalia; Eutheria; Euarchontoglires; Glires; Rodentia; Sciurognathi; Muroidea; Muridae; Murinae; Mus; Mus	Q16PL7_AEDAE^Q16PL7_AEDAE^Q:1015-461,H:94-274^38.74%ID^E:2e-28^SubName: Full=AAEL011599-PA {ECO:0000313|EMBL:EAT36303.1};^Eukaryota; Metazoa; Ecdysozoa; Arthropoda; Hexapoda; Insecta; Pterygota; Neoptera; Endopterygota; Diptera; Nematocera; Culicoidea; Culicidae; Culicinae; Aedini; Aedes; Stegomyia	TR85|c0_g1_i1|m.108	275-1015[-]	AR13A_MOUSE^AR13A_MOUSE^Q:1-122,H:96-214^37.6%ID^E:5e-12^RecName: Full=ADP-ribosylation factor-like protein 13A;^Eukaryota; Metazoa; Chordata; Craniata; Vertebrata; Euteleostomi; Mammalia; Eutheria; Euarchontoglires; Glires; Rodentia; Sciurognathi; Muroidea; Muridae; Murinae; Mus; Mus	Q16PL7_AEDAE^Q16PL7_AEDAE^Q:1-185,H:94-274^38.74%ID^E:2e-29^SubName: Full=AAEL011599-PA {ECO:0000313|EMBL:EAT36303.1};^Eukaryota; Metazoa; Ecdysozoa; Arthropoda; Hexapoda; Insecta; Pterygota; Neoptera; Endopterygota; Diptera; Nematocera; Culicoidea; Culicidae; Culicinae; Aedini; Aedes; Stegomyia	PF00025.16^Arf^ADP-ribosylation factor family^1-57^E:2.6e-06	.	COG1100^GTP-binding Protein	GO:0005622^cellular_component^intracellular`GO:0005525^molecular_function^GTP binding`GO:0007264^biological_process^small GTPase mediated signal transduction	GO:0005525^molecular_function^GTP binding
TR86|c0_g1	TR86|c0_g1_i1	.	.	.	.	.	.	.	.	.	.	.
TR87|c0_g1	TR87|c0_g1_i1	PXDN_DROME^PXDN_DROME^Q:880-2424,H:752-1288^23.7%ID^E:2e-21^RecName: Full=Peroxidasin;^Eukaryota; Metazoa; Ecdysozoa; Arthropoda; Hexapoda; Insecta; Pterygota; Neoptera; Endopterygota; Diptera; Brachycera; Muscomorpha; Ephydroidea; Drosophilidae; Drosophila; Sophophora	L8LYP1_9CYAN^L8LYP1_9CYAN^Q:970-2424,H:21-494^24.51%ID^E:1e-29^SubName: Full=Heme peroxidase family protein {ECO:0000313|EMBL:ELS01276.1};^Bacteria; Cyanobacteria; Pleurocapsales; Xenococcus	TR87|c0_g1_i1|m.109	847-2424[+]	PXDN_DROME^PXDN_DROME^Q:4-526,H:744-1288^23.72%ID^E:5e-22^RecName: Full=Peroxidasin;^Eukaryota; Metazoa; Ecdysozoa; Arthropoda; Hexapoda; Insecta; Pterygota; Neoptera; Endopterygota; Diptera; Brachycera; Muscomorpha; Ephydroidea; Drosophilidae; Drosophila; Sophophora	L8LYP1_9CYAN^L8LYP1_9CYAN^Q:42-526,H:21-494^24.51%ID^E:1e-30^SubName: Full=Heme peroxidase family protein {ECO:0000313|EMBL:ELS01276.1};^Bacteria; Cyanobacteria; Pleurocapsales; Xenococcus	PF03098.10^An_peroxidase^Animal haem peroxidase^41-526^E:1.5e-54	sigP:1^25^0.72^YES	COG4886^leucine Rich Repeat	GO:0005578^cellular_component^proteinaceous extracellular matrix`GO:0020037^molecular_function^heme binding`GO:0046872^molecular_function^metal ion binding`GO:0004601^molecular_function^peroxidase activity`GO:0030198^biological_process^extracellular matrix organization`GO:0042744^biological_process^hydrogen peroxide catabolic process`GO:0006909^biological_process^phagocytosis	.
TR88|c0_g1	TR88|c0_g1_i1	CTR2_ANOGA^CTR2_ANOGA^Q:28-498,H:97-251^33.76%ID^E:3e-20^RecName: Full=Chymotrypsin-2;^Eukaryota; Metazoa; Ecdysozoa; Arthropoda; Hexapoda; Insecta; Pterygota; Neoptera; Endopterygota; Diptera; Nematocera; Culicoidea; Culicidae; Anophelinae; Anopheles	B3VNP1_9DIPT^B3VNP1_9DIPT^Q:4-495,H:86-250^49.09%ID^E:9e-37^SubName: Full=Serine-type enodpeptidase SP {ECO:0000313|EMBL:ACF19792.1};^Eukaryota; Metazoa; Ecdysozoa; Arthropoda; Hexapoda; Insecta; Pterygota; Neoptera; Endopterygota; Diptera; Nematocera; Chironomoidea; Chironomidae; Chironominae; Chironomus	TR88|c0_g1_i1|m.110	1-516[+]	CTR2_ANOGA^CTR2_ANOGA^Q:10-166,H:97-251^33.76%ID^E:3e-25^RecName: Full=Chymotrypsin-2;^Eukaryota; Metazoa; Ecdysozoa; Arthropoda; Hexapoda; Insecta; Pterygota; Neoptera; Endopterygota; Diptera; Nematocera; Culicoidea; Culicidae; Anophelinae; Anopheles	B3VNP1_9DIPT^B3VNP1_9DIPT^Q:2-165,H:86-250^49.09%ID^E:1e-47^SubName: Full=Serine-type enodpeptidase SP {ECO:0000313|EMBL:ACF19792.1};^Eukaryota; Metazoa; Ecdysozoa; Arthropoda; Hexapoda; Insecta; Pterygota; Neoptera; Endopterygota; Diptera; Nematocera; Chironomoidea; Chironomidae; Chironominae; Chironomus	PF00089.21^Trypsin^Trypsin^7-165^E:8.3e-25	.	COG5640^protease	GO:0005576^cellular_component^extracellular region`GO:0004252^molecular_function^serine-type endopeptidase activity`GO:0007586^biological_process^digestion	GO:0004252^molecular_function^serine-type endopeptidase activity`GO:0006508^biological_process^proteolysis
TR88|c0_g2	TR88|c0_g2_i1	CTR2_ANOGA^CTR2_ANOGA^Q:98-370,H:163-251^41.76%ID^E:2e-17^RecName: Full=Chymotrypsin-2;^Eukaryota; Metazoa; Ecdysozoa; Arthropoda; Hexapoda; Insecta; Pterygota; Neoptera; Endopterygota; Diptera; Nematocera; Culicoidea; Culicidae; Anophelinae; Anopheles	B3VNP1_9DIPT^B3VNP1_9DIPT^Q:2-367,H:129-250^53.28%ID^E:2e-26^SubName: Full=Serine-type enodpeptidase SP {ECO:0000313|EMBL:ACF19792.1};^Eukaryota; Metazoa; Ecdysozoa; Arthropoda; Hexapoda; Insecta; Pterygota; Neoptera; Endopterygota; Diptera; Nematocera; Chironomoidea; Chironomidae; Chironominae; Chironomus	TR88|c0_g2_i1|m.111	2-388[+]	CTR2_ANOGA^CTR2_ANOGA^Q:1-123,H:131-251^38.21%ID^E:9e-21^RecName: Full=Chymotrypsin-2;^Eukaryota; Metazoa; Ecdysozoa; Arthropoda; Hexapoda; Insecta; Pterygota; Neoptera; Endopterygota; Diptera; Nematocera; Culicoidea; Culicidae; Anophelinae; Anopheles	B3VNP1_9DIPT^B3VNP1_9DIPT^Q:1-122,H:129-250^53.28%ID^E:4e-37^SubName: Full=Serine-type enodpeptidase SP {ECO:0000313|EMBL:ACF19792.1};^Eukaryota; Metazoa; Ecdysozoa; Arthropoda; Hexapoda; Insecta; Pterygota; Neoptera; Endopterygota; Diptera; Nematocera; Chironomoidea; Chironomidae; Chironominae; Chironomus	PF00089.21^Trypsin^Trypsin^2-122^E:1.9e-19	.	COG5640^protease	GO:0005576^cellular_component^extracellular region`GO:0004252^molecular_function^serine-type endopeptidase activity`GO:0007586^biological_process^digestion	GO:0004252^molecular_function^serine-type endopeptidase activity`GO:0006508^biological_process^proteolysis
TR89|c0_g1	TR89|c0_g1_i1	Y5057_DROME^Y5057_DROME^Q:299-514,H:57-127^43.06%ID^E:6e-10^RecName: Full=TPPP family protein CG45057;^Eukaryota; Metazoa; Ecdysozoa; Arthropoda; Hexapoda; Insecta; Pterygota; Neoptera; Endopterygota; Diptera; Brachycera; Muscomorpha; Ephydroidea; Drosophilidae; Drosophila; Sophophora	A0A084VDG7_9DIPT^A0A084VDG7_9DIPT^Q:299-514,H:38-109^50%ID^E:7e-13^SubName: Full=AGAP006242-PA-like protein {ECO:0000313|EMBL:KFB36011.1};^Eukaryota; Metazoa; Ecdysozoa; Arthropoda; Hexapoda; Insecta; Pterygota; Neoptera; Endopterygota; Diptera; Nematocera; Culicoidea; Culicidae; Anophelinae; Anopheles	TR89|c0_g1_i1|m.112	173-595[+]	Y5057_DROME^Y5057_DROME^Q:43-114,H:57-127^43.06%ID^E:1e-10^RecName: Full=TPPP family protein CG45057;^Eukaryota; Metazoa; Ecdysozoa; Arthropoda; Hexapoda; Insecta; Pterygota; Neoptera; Endopterygota; Diptera; Brachycera; Muscomorpha; Ephydroidea; Drosophilidae; Drosophila; Sophophora	A0A084VDG7_9DIPT^A0A084VDG7_9DIPT^Q:43-114,H:38-109^50%ID^E:3e-13^SubName: Full=AGAP006242-PA-like protein {ECO:0000313|EMBL:KFB36011.1};^Eukaryota; Metazoa; Ecdysozoa; Arthropoda; Hexapoda; Insecta; Pterygota; Neoptera; Endopterygota; Diptera; Nematocera; Culicoidea; Culicidae; Anophelinae; Anopheles	.	.	.	GO:0048812^biological_process^neuron projection morphogenesis	.
TR90|c0_g1	TR90|c0_g1_i1	ALKB8_MACFA^ALKB8_MACFA^Q:273-139,H:620-663^53.33%ID^E:4e-08^RecName: Full=Alkylated DNA repair protein alkB homolog 8;^Eukaryota; Metazoa; Chordata; Craniata; Vertebrata; Euteleostomi; Mammalia; Eutheria; Euarchontoglires; Primates; Haplorrhini; Catarrhini; Cercopithecidae; Cercopithecinae; Macaca	B4JGH7_DROGR^B4JGH7_DROGR^Q:321-121,H:1265-1331^85.07%ID^E:3e-29^SubName: Full=GH19448 {ECO:0000313|EMBL:EDV93674.1};^Eukaryota; Metazoa; Ecdysozoa; Arthropoda; Hexapoda; Insecta; Pterygota; Neoptera; Endopterygota; Diptera; Brachycera; Muscomorpha; Ephydroidea; Drosophilidae; Drosophila; Hawaiian Drosophila	TR90|c0_g1_i1|m.113	118-1113[-]	ALKB8_MACFA^ALKB8_MACFA^Q:281-325,H:620-663^53.33%ID^E:2e-08^RecName: Full=Alkylated DNA repair protein alkB homolog 8;^Eukaryota; Metazoa; Chordata; Craniata; Vertebrata; Euteleostomi; Mammalia; Eutheria; Euarchontoglires; Primates; Haplorrhini; Catarrhini; Cercopithecidae; Cercopithecinae; Macaca	W5J1J0_ANODA^W5J1J0_ANODA^Q:222-331,H:1436-1542^64.55%ID^E:8e-32^SubName: Full=Uncharacterized protein {ECO:0000313|EMBL:ETN58047.1, ECO:0000313|EnsemblMetazoa:ADAC010375-PA};^Eukaryota; Metazoa; Ecdysozoa; Arthropoda; Hexapoda; Insecta; Pterygota; Neoptera; Endopterygota; Diptera; Nematocera; Culicoidea; Culicidae; Anophelinae; Anopheles`W5J1J0_ANODA^W5J1J0_ANODA^Q:27-99,H:1084-1166^54.02%ID^E:5…	.	.	.	GO:0005829^cellular_component^cytosol`GO:0005634^cellular_component^nucleus`GO:0005506^molecular_function^iron ion binding`GO:0000166^molecular_function^nucleotide binding`GO:0016706^molecular_function^oxidoreductase activity, acting on paired donors, with incorporation or reduction of molecular oxygen, 2-oxoglutarate as one donor, and incorporation of one atom each of oxygen into both donors`GO:…	.
TR91|c0_g1	TR91|c0_g1_i1	.	A0A084VSE1_9DIPT^A0A084VSE1_9DIPT^Q:581-1420,H:246-639^24%ID^E:2e-11^SubName: Full=AGAP002411-PC-like protein {ECO:0000313|EMBL:KFB40885.1};^Eukaryota; Metazoa; Ecdysozoa; Arthropoda; Hexapoda; Insecta; Pterygota; Neoptera; Endopterygota; Diptera; Nematocera; Culicoidea; Culicidae; Anophelinae; Anopheles	TR91|c0_g1_i1|m.114	77-1420[+]	.	A0A084VSE1_9DIPT^A0A084VSE1_9DIPT^Q:169-448,H:246-639^24.81%ID^E:4e-16^SubName: Full=AGAP002411-PC-like protein {ECO:0000313|EMBL:KFB40885.1};^Eukaryota; Metazoa; Ecdysozoa; Arthropoda; Hexapoda; Insecta; Pterygota; Neoptera; Endopterygota; Diptera; Nematocera; Culicoidea; Culicidae; Anophelinae; Anopheles	.	.	.	.	.
TR92|c0_g1	TR92|c0_g1_i1	CR3L4_MACFA^CR3L4_MACFA^Q:449-198,H:230-313^52.38%ID^E:7e-24^RecName: Full=Cyclic AMP-responsive element-binding protein 3-like protein 4;^Eukaryota; Metazoa; Chordata; Craniata; Vertebrata; Euteleostomi; Mammalia; Eutheria; Euarchontoglires; Primates; Haplorrhini; Catarrhini; Cercopithecidae; Cercopithecinae; Macaca	Q17EV7_AEDAE^Q17EV7_AEDAE^Q:491-48,H:411-586^60.8%ID^E:3e-50^SubName: Full=AAEL003646-PA {ECO:0000313|EMBL:EAT44994.1};^Eukaryota; Metazoa; Ecdysozoa; Arthropoda; Hexapoda; Insecta; Pterygota; Neoptera; Endopterygota; Diptera; Nematocera; Culicoidea; Culicidae; Culicinae; Aedini; Aedes; Stegomyia	TR92|c0_g1_i1|m.116	3-491[-]	CR3L4_MACFA^CR3L4_MACFA^Q:1-98,H:216-313^55.1%ID^E:2e-30^RecName: Full=Cyclic AMP-responsive element-binding protein 3-like protein 4;^Eukaryota; Metazoa; Chordata; Craniata; Vertebrata; Euteleostomi; Mammalia; Eutheria; Euarchontoglires; Primates; Haplorrhini; Catarrhini; Cercopithecidae; Cercopithecinae; Macaca	Q17EV7_AEDAE^Q17EV7_AEDAE^Q:1-148,H:411-586^60.8%ID^E:9e-60^SubName: Full=AAEL003646-PA {ECO:0000313|EMBL:EAT44994.1};^Eukaryota; Metazoa; Ecdysozoa; Arthropoda; Hexapoda; Insecta; Pterygota; Neoptera; Endopterygota; Diptera; Nematocera; Culicoidea; Culicidae; Culicinae; Aedini; Aedes; Stegomyia	PF00170.16^bZIP_1^bZIP transcription factor^1-61^E:1.2e-15`PF03131.12^bZIP_Maf^bZIP Maf transcription factor^2-66^E:1.8e-06`PF07716.10^bZIP_2^Basic region leucine zipper^3-53^E:5.8e-12	.	.	GO:0005789^cellular_component^endoplasmic reticulum membrane`GO:0016021^cellular_component^integral component of membrane`GO:0005634^cellular_component^nucleus`GO:0043565^molecular_function^sequence-specific DNA binding`GO:0003700^molecular_function^sequence-specific DNA binding transcription factor activity`GO:0006986^biological_process^response to unfolded protein`GO:0006351^biological_process^…	GO:0003700^molecular_function^sequence-specific DNA binding transcription factor activity`GO:0043565^molecular_function^sequence-specific DNA binding`GO:0006355^biological_process^regulation of transcription, DNA-templated`GO:0003677^molecular_function^DNA binding`GO:0005634^cellular_component^nucleus
TR92|c0_g2	TR92|c0_g2_i1	CR3L4_MACFA^CR3L4_MACFA^Q:449-198,H:230-313^52.38%ID^E:7e-24^RecName: Full=Cyclic AMP-responsive element-binding protein 3-like protein 4;^Eukaryota; Metazoa; Chordata; Craniata; Vertebrata; Euteleostomi; Mammalia; Eutheria; Euarchontoglires; Primates; Haplorrhini; Catarrhini; Cercopithecidae; Cercopithecinae; Macaca	Q17EV7_AEDAE^Q17EV7_AEDAE^Q:491-48,H:411-586^60.8%ID^E:3e-50^SubName: Full=AAEL003646-PA {ECO:0000313|EMBL:EAT44994.1};^Eukaryota; Metazoa; Ecdysozoa; Arthropoda; Hexapoda; Insecta; Pterygota; Neoptera; Endopterygota; Diptera; Nematocera; Culicoidea; Culicidae; Culicinae; Aedini; Aedes; Stegomyia	TR92|c0_g2_i1|m.118	3-491[-]	CR3L4_MACFA^CR3L4_MACFA^Q:1-98,H:216-313^55.1%ID^E:2e-30^RecName: Full=Cyclic AMP-responsive element-binding protein 3-like protein 4;^Eukaryota; Metazoa; Chordata; Craniata; Vertebrata; Euteleostomi; Mammalia; Eutheria; Euarchontoglires; Primates; Haplorrhini; Catarrhini; Cercopithecidae; Cercopithecinae; Macaca	Q17EV7_AEDAE^Q17EV7_AEDAE^Q:1-148,H:411-586^60.8%ID^E:9e-60^SubName: Full=AAEL003646-PA {ECO:0000313|EMBL:EAT44994.1};^Eukaryota; Metazoa; Ecdysozoa; Arthropoda; Hexapoda; Insecta; Pterygota; Neoptera; Endopterygota; Diptera; Nematocera; Culicoidea; Culicidae; Culicinae; Aedini; Aedes; Stegomyia	PF00170.16^bZIP_1^bZIP transcription factor^1-61^E:1.2e-15`PF03131.12^bZIP_Maf^bZIP Maf transcription factor^2-66^E:1.8e-06`PF07716.10^bZIP_2^Basic region leucine zipper^3-53^E:5.8e-12	.	.	GO:0005789^cellular_component^endoplasmic reticulum membrane`GO:0016021^cellular_component^integral component of membrane`GO:0005634^cellular_component^nucleus`GO:0043565^molecular_function^sequence-specific DNA binding`GO:0003700^molecular_function^sequence-specific DNA binding transcription factor activity`GO:0006986^biological_process^response to unfolded protein`GO:0006351^biological_process^…	GO:0003700^molecular_function^sequence-specific DNA binding transcription factor activity`GO:0043565^molecular_function^sequence-specific DNA binding`GO:0006355^biological_process^regulation of transcription, DNA-templated`GO:0003677^molecular_function^DNA binding`GO:0005634^cellular_component^nucleus
TR93|c0_g1	TR93|c0_g1_i1	.	.	.	.	.	.	.	.	.	.	.
TR94|c0_g1	TR94|c0_g1_i1	.	.	.	.	.	.	.	.	.	.	.
TR94|c0_g2	TR94|c0_g2_i1	.	.	.	.	.	.	.	.	.	.	.
TR95|c0_g1	TR95|c0_g1_i1	.	.	.	.	.	.	.	.	.	.	.
TR96|c0_g1	TR96|c0_g1_i1	MPC4_ARATH^MPC4_ARATH^Q:39-311,H:5-95^64.84%ID^E:5e-37^RecName: Full=Mitochondrial pyruvate carrier 4 {ECO:0000305};^Eukaryota; Viridiplantae; Streptophyta; Embryophyta; Tracheophyta; Spermatophyta; Magnoliophyta; eudicotyledons; Gunneridae; Pentapetalae; rosids; malvids; Brassicales; Brassicaceae; Camelineae; Arabidopsis	Q2F627_BOMMO^Q2F627_BOMMO^Q:6-329,H:8-115^62.96%ID^E:4e-48^SubName: Full=Light-induced protein-like brain protein 44 {ECO:0000313|EMBL:ABD36190.1};^Eukaryota; Metazoa; Ecdysozoa; Arthropoda; Hexapoda; Insecta; Pterygota; Neoptera; Endopterygota; Lepidoptera; Glossata; Ditrysia; Bombycoidea; Bombycidae; Bombycinae; Bombyx	TR96|c0_g1_i1|m.120	3-359[-]	.	.	.	.	.	.	.
TR97|c0_g1	TR97|c0_g1_i1	KCNAE_DROME^KCNAE_DROME^Q:1257-1,H:45-483^88.86%ID^E:0^RecName: Full=Potassium voltage-gated channel protein eag;^Eukaryota; Metazoa; Ecdysozoa; Arthropoda; Hexapoda; Insecta; Pterygota; Neoptera; Endopterygota; Diptera; Brachycera; Muscomorpha; Ephydroidea; Drosophilidae; Drosophila; Sophophora	Q17P69_AEDAE^Q17P69_AEDAE^Q:1257-1,H:45-480^89.91%ID^E:0^SubName: Full=AAEL000466-PA {ECO:0000313|EMBL:EAT48564.1};^Eukaryota; Metazoa; Ecdysozoa; Arthropoda; Hexapoda; Insecta; Pterygota; Neoptera; Endopterygota; Diptera; Nematocera; Culicoidea; Culicidae; Culicinae; Aedini; Aedes; Stegomyia	TR97|c0_g1_i1|m.122	1-1257[-]	KCNAE_DROME^KCNAE_DROME^Q:1-419,H:45-483^88.86%ID^E:0^RecName: Full=Potassium voltage-gated channel protein eag;^Eukaryota; Metazoa; Ecdysozoa; Arthropoda; Hexapoda; Insecta; Pterygota; Neoptera; Endopterygota; Diptera; Brachycera; Muscomorpha; Ephydroidea; Drosophilidae; Drosophila; Sophophora	Q17P69_AEDAE^Q17P69_AEDAE^Q:1-419,H:45-480^89.91%ID^E:0^SubName: Full=AAEL000466-PA {ECO:0000313|EMBL:EAT48564.1};^Eukaryota; Metazoa; Ecdysozoa; Arthropoda; Hexapoda; Insecta; Pterygota; Neoptera; Endopterygota; Diptera; Nematocera; Culicoidea; Culicidae; Culicinae; Aedini; Aedes; Stegomyia	PF13426.1^PAS_9^PAS domain^1-92^E:2.4e-18`PF00989.19^PAS^PAS fold^1-90^E:7.6e-08`PF00520.26^Ion_trans^Ion transport protein^208-416^E:2.2e-23`PF07885.11^Ion_trans_2^Ion channel^375-417^E:3.6e-09	.	COG2202^Histidine kinase	GO:0005886^cellular_component^plasma membrane`GO:0008076^cellular_component^voltage-gated potassium channel complex`GO:0000155^molecular_function^phosphorelay sensor kinase activity`GO:0022843^molecular_function^voltage-gated cation channel activity`GO:0005249^molecular_function^voltage-gated potassium channel activity`GO:0048150^biological_process^behavioral response to ether`GO:0007619^biologic…	GO:0004871^molecular_function^signal transducer activity`GO:0007165^biological_process^signal transduction`GO:0006355^biological_process^regulation of transcription, DNA-templated`GO:0005216^molecular_function^ion channel activity`GO:0006811^biological_process^ion transport`GO:0055085^biological_process^transmembrane transport`GO:0016020^cellular_component^membrane
TR98|c0_g1	TR98|c0_g1_i1	CECR1_PIG^CECR1_PIG^Q:5-580,H:308-502^50.26%ID^E:3e-62^RecName: Full=Adenosine deaminase CECR1;^Eukaryota; Metazoa; Chordata; Craniata; Vertebrata; Euteleostomi; Mammalia; Eutheria; Laurasiatheria; Cetartiodactyla; Suina; Suidae; Sus	W8AVJ2_CERCA^W8AVJ2_CERCA^Q:8-601,H:318-515^60.1%ID^E:3e-85^SubName: Full=Adenosine deaminase CECR1 {ECO:0000313|EMBL:JAB90312.1};^Eukaryota; Metazoa; Ecdysozoa; Arthropoda; Hexapoda; Insecta; Pterygota; Neoptera; Endopterygota; Diptera; Brachycera; Muscomorpha; Tephritoidea; Tephritidae; Ceratitis; Ceratitis	TR98|c0_g1_i1|m.123	2-607[+]	CECR1_PIG^CECR1_PIG^Q:2-193,H:308-502^50.26%ID^E:2e-62^RecName: Full=Adenosine deaminase CECR1;^Eukaryota; Metazoa; Chordata; Craniata; Vertebrata; Euteleostomi; Mammalia; Eutheria; Laurasiatheria; Cetartiodactyla; Suina; Suidae; Sus	W8AVJ2_CERCA^W8AVJ2_CERCA^Q:3-200,H:318-515^60.1%ID^E:2e-85^SubName: Full=Adenosine deaminase CECR1 {ECO:0000313|EMBL:JAB90312.1};^Eukaryota; Metazoa; Ecdysozoa; Arthropoda; Hexapoda; Insecta; Pterygota; Neoptera; Endopterygota; Diptera; Brachycera; Muscomorpha; Tephritoidea; Tephritidae; Ceratitis; Ceratitis	PF00962.17^A_deaminase^Adenosine/AMP deaminase^3-180^E:4.2e-45	.	.	GO:0005615^cellular_component^extracellular space`GO:0004000^molecular_function^adenosine deaminase activity`GO:0031685^molecular_function^adenosine receptor binding`GO:0008201^molecular_function^heparin binding`GO:0043394^molecular_function^proteoglycan binding`GO:0008270^molecular_function^zinc ion binding`GO:0006154^biological_process^adenosine catabolic process	GO:0019239^molecular_function^deaminase activity
TR99|c0_g1	TR99|c0_g1_i1	14332_CAEEL^14332_CAEEL^Q:775-446,H:123-232^88.18%ID^E:7e-64^RecName: Full=14-3-3-like protein 2;^Eukaryota; Metazoa; Ecdysozoa; Nematoda; Chromadorea; Rhabditida; Rhabditoidea; Rhabditidae; Peloderinae; Caenorhabditis	C9DTY3_TRISP^C9DTY3_TRISP^Q:775-446,H:122-231^87.27%ID^E:1e-62^SubName: Full=14-3-3 protein {ECO:0000313|EMBL:ACV51809.1};^Eukaryota; Metazoa; Ecdysozoa; Nematoda; Enoplea; Dorylaimia; Trichocephalida; Trichinellidae; Trichinella	TR99|c0_g1_i1|m.124	377-775[-]	1433Z_BOMMO^1433Z_BOMMO^Q:1-124,H:123-246^79.84%ID^E:3e-67^RecName: Full=14-3-3 protein zeta;^Eukaryota; Metazoa; Ecdysozoa; Arthropoda; Hexapoda; Insecta; Pterygota; Neoptera; Endopterygota; Lepidoptera; Glossata; Ditrysia; Bombycoidea; Bombycidae; Bombycinae; Bombyx	A0PJ13_PENMO^A0PJ13_PENMO^Q:1-125,H:122-245^82.4%ID^E:2e-65^.^.	PF00244.15^14-3-3^14-3-3 protein^1-115^E:1.6e-56`PF07554.8^FIVAR^Uncharacterised Sugar-binding Domain^24-40^E:0.43	.	.	GO:0005737^cellular_component^cytoplasm	.
TR100|c0_g1	TR100|c0_g1_i1	TBB_LYTPI^TBB_LYTPI^Q:1-312,H:26-129^95.19%ID^E:2e-71^RecName: Full=Tubulin beta chain;^Eukaryota; Metazoa; Echinodermata; Eleutherozoa; Echinozoa; Echinoidea; Euechinoidea; Echinacea; Temnopleuroida; Toxopneustidae; Lytechinus	C1LVF1_SCHJA^C1LVF1_SCHJA^Q:1-312,H:3-106^93.27%ID^E:1e-68^.^.	TR100|c0_g1_i1|m.125	1-312[+]	TBB_LYTPI^TBB_LYTPI^Q:1-104,H:26-129^95.19%ID^E:2e-71^RecName: Full=Tubulin beta chain;^Eukaryota; Metazoa; Echinodermata; Eleutherozoa; Echinozoa; Echinoidea; Euechinoidea; Echinacea; Temnopleuroida; Toxopneustidae; Lytechinus	C1LVF1_SCHJA^C1LVF1_SCHJA^Q:1-104,H:3-106^93.27%ID^E:9e-69^.^.	PF03953.12^Tubulin_C^Tubulin C-terminal domain^1-88^E:2.1e-34	.	.	GO:0005737^cellular_component^cytoplasm`GO:0005874^cellular_component^microtubule`GO:0005525^molecular_function^GTP binding`GO:0003924^molecular_function^GTPase activity`GO:0005200^molecular_function^structural constituent of cytoskeleton`GO:0007017^biological_process^microtubule-based process`GO:0051258^biological_process^protein polymerization	.
TR100|c0_g2	TR100|c0_g2_i1	TBB_LYTPI^TBB_LYTPI^Q:1-312,H:26-129^95.19%ID^E:2e-71^RecName: Full=Tubulin beta chain;^Eukaryota; Metazoa; Echinodermata; Eleutherozoa; Echinozoa; Echinoidea; Euechinoidea; Echinacea; Temnopleuroida; Toxopneustidae; Lytechinus	C1LVF1_SCHJA^C1LVF1_SCHJA^Q:1-312,H:3-106^93.27%ID^E:1e-68^.^.	TR100|c0_g2_i1|m.126	1-312[+]	TBB_LYTPI^TBB_LYTPI^Q:1-104,H:26-129^95.19%ID^E:2e-71^RecName: Full=Tubulin beta chain;^Eukaryota; Metazoa; Echinodermata; Eleutherozoa; Echinozoa; Echinoidea; Euechinoidea; Echinacea; Temnopleuroida; Toxopneustidae; Lytechinus	C1LVF1_SCHJA^C1LVF1_SCHJA^Q:1-104,H:3-106^93.27%ID^E:9e-69^.^.	PF03953.12^Tubulin_C^Tubulin C-terminal domain^1-88^E:2.1e-34	.	.	GO:0005737^cellular_component^cytoplasm`GO:0005874^cellular_component^microtubule`GO:0005525^molecular_function^GTP binding`GO:0003924^molecular_function^GTPase activity`GO:0005200^molecular_function^structural constituent of cytoskeleton`GO:0007017^biological_process^microtubule-based process`GO:0051258^biological_process^protein polymerization	.
TR101|c0_g1	TR101|c0_g1_i1	CUD2_SCHGR^CUD2_SCHGR^Q:597-409,H:44-107^53.12%ID^E:1e-13^RecName: Full=Endocuticle structural glycoprotein SgAbd-2;^Eukaryota; Metazoa; Ecdysozoa; Arthropoda; Hexapoda; Insecta; Pterygota; Neoptera; Orthopteroidea; Orthoptera; Caelifera; Acridomorpha; Acridoidea; Acrididae; Cyrtacanthacridinae; Schistocerca	A1Z8H8_DROME^A1Z8H8_DROME^Q:597-400,H:156-221^69.7%ID^E:4e-20^.^.	TR101|c0_g1_i1|m.127	133-597[-]	CUD2_SCHGR^CUD2_SCHGR^Q:1-68,H:44-112^50.72%ID^E:4e-13^RecName: Full=Endocuticle structural glycoprotein SgAbd-2;^Eukaryota; Metazoa; Ecdysozoa; Arthropoda; Hexapoda; Insecta; Pterygota; Neoptera; Orthopteroidea; Orthoptera; Caelifera; Acridomorpha; Acridoidea; Acrididae; Cyrtacanthacridinae; Schistocerca	A1Z8H8_DROME^A1Z8H8_DROME^Q:1-69,H:156-224^69.57%ID^E:2e-21^.^.	PF00379.18^Chitin_bind_4^Insect cuticle protein^3-47^E:3.4e-14	.	.	GO:0042302^molecular_function^structural constituent of cuticle	GO:0042302^molecular_function^structural constituent of cuticle
TR101|c0_g1	TR101|c0_g1_i2	CU20_MANSE^CU20_MANSE^Q:213-22,H:81-144^50%ID^E:2e-14^RecName: Full=Pupal cuticle protein 20;^Eukaryota; Metazoa; Ecdysozoa; Arthropoda; Hexapoda; Insecta; Pterygota; Neoptera; Endopterygota; Lepidoptera; Glossata; Ditrysia; Bombycoidea; Sphingidae; Sphinginae; Sphingini; Manduca	B0WRB4_CULQU^B0WRB4_CULQU^Q:213-22,H:184-247^75%ID^E:1e-23^.^.	.	.	.	.	.	.	.	GO:0042302^molecular_function^structural constituent of cuticle	.
TR102|c0_g1	TR102|c0_g1_i1	PGRP1_BOSIN^PGRP1_BOSIN^Q:389-12,H:61-187^47.24%ID^E:2e-37^RecName: Full=Peptidoglycan recognition protein 1;^Eukaryota; Metazoa; Chordata; Craniata; Vertebrata; Euteleostomi; Mammalia; Eutheria; Laurasiatheria; Cetartiodactyla; Ruminantia; Pecora; Bovidae; Bovinae; Bos	B0XBH9_CULQU^B0XBH9_CULQU^Q:392-9,H:58-185^55.47%ID^E:1e-47^.^.	TR102|c0_g1_i1|m.129	6-392[-]	PGRP1_BOSIN^PGRP1_BOSIN^Q:2-127,H:61-187^47.24%ID^E:1e-37^RecName: Full=Peptidoglycan recognition protein 1;^Eukaryota; Metazoa; Chordata; Craniata; Vertebrata; Euteleostomi; Mammalia; Eutheria; Laurasiatheria; Cetartiodactyla; Ruminantia; Pecora; Bovidae; Bovinae; Bos	B0XBH9_CULQU^B0XBH9_CULQU^Q:1-128,H:58-185^55.47%ID^E:1e-47^.^.	PF01510.20^Amidase_2^N-acetylmuramoyl-L-alanine amidase^12-116^E:4.6e-15	.	.	GO:0005576^cellular_component^extracellular region`GO:0008745^molecular_function^N-acetylmuramoyl-L-alanine amidase activity`GO:0042834^molecular_function^peptidoglycan binding`GO:0008270^molecular_function^zinc ion binding`GO:0042742^biological_process^defense response to bacterium`GO:0050832^biological_process^defense response to fungus`GO:0045087^biological_process^innate immune response`GO:00…	GO:0008745^molecular_function^N-acetylmuramoyl-L-alanine amidase activity`GO:0009253^biological_process^peptidoglycan catabolic process
TR102|c0_g2	TR102|c0_g2_i1	PGRP1_BOSIN^PGRP1_BOSIN^Q:389-12,H:61-187^47.24%ID^E:2e-37^RecName: Full=Peptidoglycan recognition protein 1;^Eukaryota; Metazoa; Chordata; Craniata; Vertebrata; Euteleostomi; Mammalia; Eutheria; Laurasiatheria; Cetartiodactyla; Ruminantia; Pecora; Bovidae; Bovinae; Bos	B0XBH9_CULQU^B0XBH9_CULQU^Q:392-9,H:58-185^55.47%ID^E:1e-47^.^.	TR102|c0_g2_i1|m.130	6-392[-]	PGRP1_BOSIN^PGRP1_BOSIN^Q:2-127,H:61-187^47.24%ID^E:1e-37^RecName: Full=Peptidoglycan recognition protein 1;^Eukaryota; Metazoa; Chordata; Craniata; Vertebrata; Euteleostomi; Mammalia; Eutheria; Laurasiatheria; Cetartiodactyla; Ruminantia; Pecora; Bovidae; Bovinae; Bos	B0XBH9_CULQU^B0XBH9_CULQU^Q:1-128,H:58-185^55.47%ID^E:1e-47^.^.	PF01510.20^Amidase_2^N-acetylmuramoyl-L-alanine amidase^12-116^E:4.6e-15	.	.	GO:0005576^cellular_component^extracellular region`GO:0008745^molecular_function^N-acetylmuramoyl-L-alanine amidase activity`GO:0042834^molecular_function^peptidoglycan binding`GO:0008270^molecular_function^zinc ion binding`GO:0042742^biological_process^defense response to bacterium`GO:0050832^biological_process^defense response to fungus`GO:0045087^biological_process^innate immune response`GO:00…	GO:0008745^molecular_function^N-acetylmuramoyl-L-alanine amidase activity`GO:0009253^biological_process^peptidoglycan catabolic process
TR102|c0_g3	TR102|c0_g3_i1	PGRP1_BOSIN^PGRP1_BOSIN^Q:389-12,H:61-187^47.24%ID^E:2e-37^RecName: Full=Peptidoglycan recognition protein 1;^Eukaryota; Metazoa; Chordata; Craniata; Vertebrata; Euteleostomi; Mammalia; Eutheria; Laurasiatheria; Cetartiodactyla; Ruminantia; Pecora; Bovidae; Bovinae; Bos	B0XBH9_CULQU^B0XBH9_CULQU^Q:392-9,H:58-185^55.47%ID^E:1e-47^.^.	TR102|c0_g3_i1|m.131	6-392[-]	PGRP1_BOSIN^PGRP1_BOSIN^Q:2-127,H:61-187^47.24%ID^E:1e-37^RecName: Full=Peptidoglycan recognition protein 1;^Eukaryota; Metazoa; Chordata; Craniata; Vertebrata; Euteleostomi; Mammalia; Eutheria; Laurasiatheria; Cetartiodactyla; Ruminantia; Pecora; Bovidae; Bovinae; Bos	B0XBH9_CULQU^B0XBH9_CULQU^Q:1-128,H:58-185^55.47%ID^E:1e-47^.^.	PF01510.20^Amidase_2^N-acetylmuramoyl-L-alanine amidase^12-116^E:4.6e-15	.	.	GO:0005576^cellular_component^extracellular region`GO:0008745^molecular_function^N-acetylmuramoyl-L-alanine amidase activity`GO:0042834^molecular_function^peptidoglycan binding`GO:0008270^molecular_function^zinc ion binding`GO:0042742^biological_process^defense response to bacterium`GO:0050832^biological_process^defense response to fungus`GO:0045087^biological_process^innate immune response`GO:00…	GO:0008745^molecular_function^N-acetylmuramoyl-L-alanine amidase activity`GO:0009253^biological_process^peptidoglycan catabolic process
TR103|c0_g1	TR103|c0_g1_i1	LAMB1_DROME^LAMB1_DROME^Q:2-331,H:1328-1438^57.14%ID^E:1e-19^RecName: Full=Laminin subunit beta-1;^Eukaryota; Metazoa; Ecdysozoa; Arthropoda; Hexapoda; Insecta; Pterygota; Neoptera; Endopterygota; Diptera; Brachycera; Muscomorpha; Ephydroidea; Drosophilidae; Drosophila; Sophophora	Q17EW2_AEDAE^Q17EW2_AEDAE^Q:2-331,H:1300-1411^58.04%ID^E:2e-32^SubName: Full=AAEL003658-PA {ECO:0000313|EMBL:EAT44989.1};^Eukaryota; Metazoa; Ecdysozoa; Arthropoda; Hexapoda; Insecta; Pterygota; Neoptera; Endopterygota; Diptera; Nematocera; Culicoidea; Culicidae; Culicinae; Aedini; Aedes; Stegomyia	TR103|c0_g1_i1|m.132	2-331[+]	LAMB1_DROME^LAMB1_DROME^Q:1-110,H:1328-1438^57.14%ID^E:1e-19^RecName: Full=Laminin subunit beta-1;^Eukaryota; Metazoa; Ecdysozoa; Arthropoda; Hexapoda; Insecta; Pterygota; Neoptera; Endopterygota; Diptera; Brachycera; Muscomorpha; Ephydroidea; Drosophilidae; Drosophila; Sophophora	Q17EW2_AEDAE^Q17EW2_AEDAE^Q:1-110,H:1300-1411^58.04%ID^E:1e-32^SubName: Full=AAEL003658-PA {ECO:0000313|EMBL:EAT44989.1};^Eukaryota; Metazoa; Ecdysozoa; Arthropoda; Hexapoda; Insecta; Pterygota; Neoptera; Endopterygota; Diptera; Nematocera; Culicoidea; Culicidae; Culicinae; Aedini; Aedes; Stegomyia	.	.	.	GO:0005605^cellular_component^basal lamina`GO:0005604^cellular_component^basement membrane`GO:0012505^cellular_component^endomembrane system`GO:0031012^cellular_component^extracellular matrix`GO:0070831^biological_process^basement membrane assembly`GO:0007155^biological_process^cell adhesion`GO:0016477^biological_process^cell migration`GO:0050829^biological_process^defense response to Gram-negati…	.
TR104|c0_g1	TR104|c0_g1_i1	FANCM_HUMAN^FANCM_HUMAN^Q:183-443,H:75-161^64.37%ID^E:4e-34^RecName: Full=Fanconi anemia group M protein;^Eukaryota; Metazoa; Chordata; Craniata; Vertebrata; Euteleostomi; Mammalia; Eutheria; Euarchontoglires; Primates; Haplorrhini; Catarrhini; Hominidae; Homo	A0A084WPV5_9DIPT^A0A084WPV5_9DIPT^Q:168-443,H:73-164^65.22%ID^E:7e-36^SubName: Full=Uncharacterized protein {ECO:0000313|EMBL:KFB52249.1};^Eukaryota; Metazoa; Ecdysozoa; Arthropoda; Hexapoda; Insecta; Pterygota; Neoptera; Endopterygota; Diptera; Nematocera; Culicoidea; Culicidae; Anophelinae; Anopheles	TR104|c0_g1_i1|m.134	3-443[+]	FANCM_HUMAN^FANCM_HUMAN^Q:61-147,H:75-161^64.37%ID^E:3e-34^RecName: Full=Fanconi anemia group M protein;^Eukaryota; Metazoa; Chordata; Craniata; Vertebrata; Euteleostomi; Mammalia; Eutheria; Euarchontoglires; Primates; Haplorrhini; Catarrhini; Hominidae; Homo	A0A084WPV5_9DIPT^A0A084WPV5_9DIPT^Q:56-147,H:73-164^65.22%ID^E:7e-36^SubName: Full=Uncharacterized protein {ECO:0000313|EMBL:KFB52249.1};^Eukaryota; Metazoa; Ecdysozoa; Arthropoda; Hexapoda; Insecta; Pterygota; Neoptera; Endopterygota; Diptera; Nematocera; Culicoidea; Culicidae; Anophelinae; Anopheles	PF04851.10^ResIII^Type III restriction enzyme, res subunit^82-139^E:4.8e-08`PF00270.24^DEAD^DEAD/DEAH box helicase^84-143^E:1.3e-05	.	COG1948^Excision repair cross-complementing rodent repair deficiency, complementation group 4	GO:0071821^cellular_component^FANCM-MHF complex`GO:0043240^cellular_component^Fanconi anaemia nuclear complex`GO:0005654^cellular_component^nucleoplasm`GO:0005634^cellular_component^nucleus`GO:0005524^molecular_function^ATP binding`GO:0003682^molecular_function^chromatin binding`GO:0003677^molecular_function^DNA binding`GO:0004386^molecular_function^helicase activity`GO:0004518^molecular_function…	GO:0003677^molecular_function^DNA binding`GO:0005524^molecular_function^ATP binding`GO:0016787^molecular_function^hydrolase activity`GO:0003676^molecular_function^nucleic acid binding
TR105|c0_g1	TR105|c0_g1_i1	YCF2E_CAEEL^YCF2E_CAEEL^Q:4-555,H:141-327^40.84%ID^E:1e-31^RecName: Full=Uncharacterized peptidase C1-like protein F26E4.3;^Eukaryota; Metazoa; Ecdysozoa; Nematoda; Chromadorea; Rhabditida; Rhabditoidea; Rhabditidae; Peloderinae; Caenorhabditis	A0A084VF16_9DIPT^A0A084VF16_9DIPT^Q:1-555,H:143-324^54.84%ID^E:2e-58^SubName: Full=AGAP007684-PA-like protein {ECO:0000313|EMBL:KFB36560.1};^Eukaryota; Metazoa; Ecdysozoa; Arthropoda; Hexapoda; Insecta; Pterygota; Neoptera; Endopterygota; Diptera; Nematocera; Culicoidea; Culicidae; Anophelinae; Anopheles	TR105|c0_g1_i1|m.135	1-555[+]	YCF2E_CAEEL^YCF2E_CAEEL^Q:2-185,H:141-327^40.84%ID^E:2e-38^RecName: Full=Uncharacterized peptidase C1-like protein F26E4.3;^Eukaryota; Metazoa; Ecdysozoa; Nematoda; Chromadorea; Rhabditida; Rhabditoidea; Rhabditidae; Peloderinae; Caenorhabditis	Q17LU1_AEDAE^Q17LU1_AEDAE^Q:1-185,H:141-322^56.45%ID^E:4e-66^SubName: Full=AAEL001232-PA {ECO:0000313|EMBL:EAT47672.1};^Eukaryota; Metazoa; Ecdysozoa; Arthropoda; Hexapoda; Insecta; Pterygota; Neoptera; Endopterygota; Diptera; Nematocera; Culicoidea; Culicidae; Culicinae; Aedini; Aedes; Stegomyia	PF00112.18^Peptidase_C1^Papain family cysteine protease^46-155^E:4.1e-26	.	.	GO:0005576^cellular_component^extracellular region`GO:0008234^molecular_function^cysteine-type peptidase activity`GO:0030247^molecular_function^polysaccharide binding`GO:0005044^molecular_function^scavenger receptor activity`GO:0006955^biological_process^immune response	GO:0008234^molecular_function^cysteine-type peptidase activity`GO:0006508^biological_process^proteolysis
TR106|c0_g1	TR106|c0_g1_i1	PSDE_DROME^PSDE_DROME^Q:823-74,H:59-308^76.8%ID^E:7e-135^RecName: Full=26S proteasome non-ATPase regulatory subunit 14;^Eukaryota; Metazoa; Ecdysozoa; Arthropoda; Hexapoda; Insecta; Pterygota; Neoptera; Endopterygota; Diptera; Brachycera; Muscomorpha; Ephydroidea; Drosophilidae; Drosophila; Sophophora	T2MJT0_HYDVU^T2MJT0_HYDVU^Q:823-77,H:62-310^75.9%ID^E:2e-133^.^.	TR106|c0_g1_i1|m.136	71-826[-]	PSDE_DROME^PSDE_DROME^Q:2-251,H:59-308^76.8%ID^E:6e-147^RecName: Full=26S proteasome non-ATPase regulatory subunit 14;^Eukaryota; Metazoa; Ecdysozoa; Arthropoda; Hexapoda; Insecta; Pterygota; Neoptera; Endopterygota; Diptera; Brachycera; Muscomorpha; Ephydroidea; Drosophilidae; Drosophila; Sophophora	J9JLV0_ACYPI^J9JLV0_ACYPI^Q:2-251,H:62-311^76%ID^E:2e-145^.^.	PF01398.16^JAB^JAB1/Mov34/MPN/PAD-1 ubiquitin protease^4-77^E:1.3e-22`PF13012.1^MitMem_reg^Maintenance of mitochondrial structure and function^113-228^E:3.8e-27	.	COG1310^Component of the eukaryotic translation initiation factor 3 (eIF-3) complex, which is involved in protein synthesis and, together with other initiation factors, stimulates binding of mRNA and methionyl-tRNAi to the 40S ribosome (By similarity)	GO:0005875^cellular_component^microtubule associated complex`GO:0005838^cellular_component^proteasome regulatory particle`GO:0008541^cellular_component^proteasome regulatory particle, lid subcomplex`GO:0046872^molecular_function^metal ion binding`GO:0008237^molecular_function^metallopeptidase activity`GO:0009987^biological_process^cellular process`GO:0032436^biological_process^positive regulation…	GO:0005515^molecular_function^protein binding
TR107|c0_g1	TR107|c0_g1_i1	SRRT_AEDAE^SRRT_AEDAE^Q:157-765,H:479-684^51.42%ID^E:1e-60^RecName: Full=Serrate RNA effector molecule homolog;^Eukaryota; Metazoa; Ecdysozoa; Arthropoda; Hexapoda; Insecta; Pterygota; Neoptera; Endopterygota; Diptera; Nematocera; Culicoidea; Culicidae; Culicinae; Aedini; Aedes; Stegomyia	E5T1A6_TRISP^E5T1A6_TRISP^Q:208-690,H:183-348^59.76%ID^E:4e-68^SubName: Full=Arsenite-resistance protein 2-like protein {ECO:0000313|EMBL:EFV49177.1};^Eukaryota; Metazoa; Ecdysozoa; Nematoda; Enoplea; Dorylaimia; Trichocephalida; Trichinellidae; Trichinella	TR107|c0_g1_i1|m.137	1-774[+]	SRRT_DROYA^SRRT_DROYA^Q:45-247,H:462-688^47.58%ID^E:2e-67^RecName: Full=Serrate RNA effector molecule homolog;^Eukaryota; Metazoa; Ecdysozoa; Arthropoda; Hexapoda; Insecta; Pterygota; Neoptera; Endopterygota; Diptera; Brachycera; Muscomorpha; Ephydroidea; Drosophilidae; Drosophila; Sophophora	E5SK03_TRISP^E5SK03_TRISP^Q:70-258,H:177-371^59.6%ID^E:8e-69^SubName: Full=Arsenite-resistance protein 2-like protein {ECO:0000313|EMBL:EFV54878.1};^Eukaryota; Metazoa; Ecdysozoa; Nematoda; Enoplea; Dorylaimia; Trichocephalida; Trichinellidae; Trichinella	.	.	.	GO:0005654^cellular_component^nucleoplasm`GO:0031053^biological_process^primary miRNA processing`GO:0016246^biological_process^RNA interference	.
TR107|c1_g1	TR107|c1_g1_i1	SRRT_AEDAE^SRRT_AEDAE^Q:31-687,H:1-258^40.75%ID^E:2e-46^RecName: Full=Serrate RNA effector molecule homolog;^Eukaryota; Metazoa; Ecdysozoa; Arthropoda; Hexapoda; Insecta; Pterygota; Neoptera; Endopterygota; Diptera; Nematocera; Culicoidea; Culicidae; Culicinae; Aedini; Aedes; Stegomyia	A0A077YY07_TRITR^A0A077YY07_TRITR^Q:31-693,H:1-211^52%ID^E:1e-64^.^.	TR107|c1_g1_i1|m.140	31-714[+]	SRRT_AEDAE^SRRT_AEDAE^Q:1-219,H:1-258^40.75%ID^E:3e-46^RecName: Full=Serrate RNA effector molecule homolog;^Eukaryota; Metazoa; Ecdysozoa; Arthropoda; Hexapoda; Insecta; Pterygota; Neoptera; Endopterygota; Diptera; Nematocera; Culicoidea; Culicidae; Culicinae; Aedini; Aedes; Stegomyia	A0A077YY07_TRITR^A0A077YY07_TRITR^Q:1-221,H:1-211^52%ID^E:8e-65^.^.	PF12066.3^DUF3546^Domain of unknown function (DUF3546)^100-213^E:3e-33	.	.	GO:0005654^cellular_component^nucleoplasm`GO:0031053^biological_process^primary miRNA processing	.
TR108|c0_g1	TR108|c0_g1_i1	LDH_DROME^LDH_DROME^Q:324-1,H:1-108^58.72%ID^E:2e-26^RecName: Full=L-lactate dehydrogenase;^Eukaryota; Metazoa; Ecdysozoa; Arthropoda; Hexapoda; Insecta; Pterygota; Neoptera; Endopterygota; Diptera; Brachycera; Muscomorpha; Ephydroidea; Drosophilidae; Drosophila; Sophophora	A0A085LZ47_9BILA^A0A085LZ47_9BILA^Q:402-1,H:32-160^56.93%ID^E:2e-32^RecName: Full=L-lactate dehydrogenase {ECO:0000256|RuleBase:RU000496};^Eukaryota; Metazoa; Ecdysozoa; Nematoda; Enoplea; Dorylaimia; Trichocephalida; Trichuridae; Trichuris	TR108|c0_g1_i1|m.141	1-432[-]	LDH_DROME^LDH_DROME^Q:37-144,H:1-108^58.72%ID^E:5e-34^RecName: Full=L-lactate dehydrogenase;^Eukaryota; Metazoa; Ecdysozoa; Arthropoda; Hexapoda; Insecta; Pterygota; Neoptera; Endopterygota; Diptera; Brachycera; Muscomorpha; Ephydroidea; Drosophilidae; Drosophila; Sophophora	A0A085LZ47_9BILA^A0A085LZ47_9BILA^Q:11-144,H:32-160^56.93%ID^E:2e-41^RecName: Full=L-lactate dehydrogenase {ECO:0000256|RuleBase:RU000496};^Eukaryota; Metazoa; Ecdysozoa; Nematoda; Enoplea; Dorylaimia; Trichocephalida; Trichuridae; Trichuris	PF00056.18^Ldh_1_N^lactate/malate dehydrogenase, NAD binding domain^58-143^E:7.6e-26	.	COG0039^Catalyzes the reversible oxidation of malate to oxaloacetate (By similarity)	GO:0005737^cellular_component^cytoplasm`GO:0004459^molecular_function^L-lactate dehydrogenase activity`GO:0044262^biological_process^cellular carbohydrate metabolic process`GO:0007520^biological_process^myoblast fusion`GO:0007525^biological_process^somatic muscle development	GO:0016491^molecular_function^oxidoreductase activity`GO:0055114^biological_process^oxidation-reduction process
TR108|c0_g2	TR108|c0_g2_i1	LDH_DROME^LDH_DROME^Q:324-1,H:1-108^58.72%ID^E:2e-26^RecName: Full=L-lactate dehydrogenase;^Eukaryota; Metazoa; Ecdysozoa; Arthropoda; Hexapoda; Insecta; Pterygota; Neoptera; Endopterygota; Diptera; Brachycera; Muscomorpha; Ephydroidea; Drosophilidae; Drosophila; Sophophora	A0A085LZ47_9BILA^A0A085LZ47_9BILA^Q:402-1,H:32-160^56.93%ID^E:2e-32^RecName: Full=L-lactate dehydrogenase {ECO:0000256|RuleBase:RU000496};^Eukaryota; Metazoa; Ecdysozoa; Nematoda; Enoplea; Dorylaimia; Trichocephalida; Trichuridae; Trichuris	TR108|c0_g2_i1|m.142	1-432[-]	LDH_DROME^LDH_DROME^Q:37-144,H:1-108^58.72%ID^E:5e-34^RecName: Full=L-lactate dehydrogenase;^Eukaryota; Metazoa; Ecdysozoa; Arthropoda; Hexapoda; Insecta; Pterygota; Neoptera; Endopterygota; Diptera; Brachycera; Muscomorpha; Ephydroidea; Drosophilidae; Drosophila; Sophophora	A0A085LZ47_9BILA^A0A085LZ47_9BILA^Q:11-144,H:32-160^56.93%ID^E:2e-41^RecName: Full=L-lactate dehydrogenase {ECO:0000256|RuleBase:RU000496};^Eukaryota; Metazoa; Ecdysozoa; Nematoda; Enoplea; Dorylaimia; Trichocephalida; Trichuridae; Trichuris	PF00056.18^Ldh_1_N^lactate/malate dehydrogenase, NAD binding domain^58-143^E:7.6e-26	.	COG0039^Catalyzes the reversible oxidation of malate to oxaloacetate (By similarity)	GO:0005737^cellular_component^cytoplasm`GO:0004459^molecular_function^L-lactate dehydrogenase activity`GO:0044262^biological_process^cellular carbohydrate metabolic process`GO:0007520^biological_process^myoblast fusion`GO:0007525^biological_process^somatic muscle development	GO:0016491^molecular_function^oxidoreductase activity`GO:0055114^biological_process^oxidation-reduction process
TR109|c0_g1	TR109|c0_g1_i1	MTH2_DROYA^MTH2_DROYA^Q:90-350,H:217-301^37.08%ID^E:2e-11^RecName: Full=G-protein coupled receptor Mth2;^Eukaryota; Metazoa; Ecdysozoa; Arthropoda; Hexapoda; Insecta; Pterygota; Neoptera; Endopterygota; Diptera; Brachycera; Muscomorpha; Ephydroidea; Drosophilidae; Drosophila; Sophophora	W5JCY9_ANODA^W5JCY9_ANODA^Q:90-356,H:258-344^53.93%ID^E:2e-20^SubName: Full=Methuselah {ECO:0000313|EMBL:ETN61223.1};^Eukaryota; Metazoa; Ecdysozoa; Arthropoda; Hexapoda; Insecta; Pterygota; Neoptera; Endopterygota; Diptera; Nematocera; Culicoidea; Culicidae; Anophelinae; Anopheles	TR109|c0_g1_i1|m.143	3-362[+]	MTH2_DROYA^MTH2_DROYA^Q:10-119,H:197-304^33.04%ID^E:5e-13^RecName: Full=G-protein coupled receptor Mth2;^Eukaryota; Metazoa; Ecdysozoa; Arthropoda; Hexapoda; Insecta; Pterygota; Neoptera; Endopterygota; Diptera; Brachycera; Muscomorpha; Ephydroidea; Drosophilidae; Drosophila; Sophophora	A0A084WK40_9DIPT^A0A084WK40_9DIPT^Q:1-119,H:179-295^47.06%ID^E:2e-25^SubName: Full=AGAP006218-PA-like protein {ECO:0000313|EMBL:KFB50584.1};^Eukaryota; Metazoa; Ecdysozoa; Arthropoda; Hexapoda; Insecta; Pterygota; Neoptera; Endopterygota; Diptera; Nematocera; Culicoidea; Culicidae; Anophelinae; Anopheles	.	.	NOG146706^	GO:0016021^cellular_component^integral component of membrane`GO:0005886^cellular_component^plasma membrane`GO:0004930^molecular_function^G-protein coupled receptor activity`GO:0006950^biological_process^response to stress	.
TR110|c0_g1	TR110|c0_g1_i1	BGBP_PENMO^BGBP_PENMO^Q:264-13,H:174-253^43.53%ID^E:1e-11^RecName: Full=Beta-1,3-glucan-binding protein {ECO:0000312|EMBL:AAM21213.1};^Eukaryota; Metazoa; Ecdysozoa; Arthropoda; Crustacea; Malacostraca; Eumalacostraca; Eucarida; Decapoda; Dendrobranchiata; Penaeoidea; Penaeidae; Penaeus	V5GN87_ANOGL^V5GN87_ANOGL^Q:264-4,H:192-278^48.28%ID^E:4e-23^SubName: Full=Beta-1,3-glucan-binding protein {ECO:0000313|EMBL:JAB65574.1};^Eukaryota; Metazoa; Ecdysozoa; Arthropoda; Hexapoda; Insecta; Pterygota; Neoptera; Endopterygota; Coleoptera; Polyphaga; Cucujiformia; Chrysomeloidea; Cerambycidae; Lamiinae; Lamiini; Anoplophora	.	.	.	.	.	.	.	GO:0005576^cellular_component^extracellular region`GO:0001872^molecular_function^(1->3)-beta-D-glucan binding`GO:0004553^molecular_function^hydrolase activity, hydrolyzing O-glycosyl compounds`GO:0005975^biological_process^carbohydrate metabolic process`GO:0045087^biological_process^innate immune response	.
TR111|c0_g1	TR111|c0_g1_i1	BLMP1_CAEEL^BLMP1_CAEEL^Q:69-260,H:564-627^38.46%ID^E:5e-07^RecName: Full=B lymphocyte-induced maturation protein 1 homolog {ECO:0000312|WormBase:F25D7.3a};^Eukaryota; Metazoa; Ecdysozoa; Nematoda; Chromadorea; Rhabditida; Rhabditoidea; Rhabditidae; Peloderinae; Caenorhabditis	M1V609_CYAME^M1V609_CYAME^Q:66-257,H:73-138^39.39%ID^E:5e-07^SubName: Full=Similar to zinc finger protein myoneurin {ECO:0000313|EMBL:BAM81600.1};^Eukaryota; Rhodophyta; Bangiophyceae; Cyanidiales; Cyanidiaceae; Cyanidioschyzon	.	.	.	.	.	.	COG5048^Zinc finger protein	GO:0005737^cellular_component^cytoplasm`GO:0005634^cellular_component^nucleus`GO:0046872^molecular_function^metal ion binding`GO:0003676^molecular_function^nucleic acid binding`GO:0043053^biological_process^dauer entry`GO:0008340^biological_process^determination of adult lifespan`GO:0040035^biological_process^hermaphrodite genitalia development`GO:1903355^biological_process^negative regulation of…	.
TR112|c0_g1	TR112|c0_g1_i1	NEMF_DROME^NEMF_DROME^Q:13-582,H:344-536^35.35%ID^E:1e-19^RecName: Full=Nuclear export mediator factor NEMF homolog {ECO:0000250|UniProtKB:O60524};^Eukaryota; Metazoa; Ecdysozoa; Arthropoda; Hexapoda; Insecta; Pterygota; Neoptera; Endopterygota; Diptera; Brachycera; Muscomorpha; Ephydroidea; Drosophilidae; Drosophila; Sophophora	I1BY99_RHIO9^I1BY99_RHIO9^Q:4-582,H:289-497^38.32%ID^E:7e-30^SubName: Full=Uncharacterized protein {ECO:0000313|EMBL:EIE81179.1};^Eukaryota; Fungi; Fungi incertae sedis; Early diverging fungal lineages; Mucoromycotina; Mucorales; Mucorineae; Rhizopodaceae; Rhizopus	TR112|c0_g1_i1|m.144	1-582[+]	NEMF_DROME^NEMF_DROME^Q:5-194,H:344-536^35.35%ID^E:7e-23^RecName: Full=Nuclear export mediator factor NEMF homolog {ECO:0000250|UniProtKB:O60524};^Eukaryota; Metazoa; Ecdysozoa; Arthropoda; Hexapoda; Insecta; Pterygota; Neoptera; Endopterygota; Diptera; Brachycera; Muscomorpha; Ephydroidea; Drosophilidae; Drosophila; Sophophora	A0A068YEH7_ECHMU^A0A068YEH7_ECHMU^Q:5-193,H:282-471^38.46%ID^E:1e-33^SubName: Full=Uncharacterized protein {ECO:0000313|EMBL:CDS43177.1};^Eukaryota; Metazoa; Platyhelminthes; Cestoda; Eucestoda; Cyclophyllidea; Taeniidae; Echinococcus	.	.	COG1293^Fibronectin-binding A domain protein	GO:0005634^cellular_component^nucleus`GO:0006611^biological_process^protein export from nucleus	.
TR113|c0_g1	TR113|c0_g1_i1	UBE2O_HUMAN^UBE2O_HUMAN^Q:885-1556,H:922-1145^45.78%ID^E:5e-57^RecName: Full=E2/E3 hybrid ubiquitin-protein ligase UBE2O;^Eukaryota; Metazoa; Chordata; Craniata; Vertebrata; Euteleostomi; Mammalia; Eutheria; Euarchontoglires; Primates; Haplorrhini; Catarrhini; Hominidae; Homo	W8BCA6_CERCA^W8BCA6_CERCA^Q:798-1511,H:322-566^50.41%ID^E:7e-68^SubName: Full=Ubiquitin-conjugating enzyme E2 O {ECO:0000313|EMBL:JAB90791.1};^Eukaryota; Metazoa; Ecdysozoa; Arthropoda; Hexapoda; Insecta; Pterygota; Neoptera; Endopterygota; Diptera; Brachycera; Muscomorpha; Tephritoidea; Tephritidae; Ceratitis; Ceratitis	TR113|c0_g1_i1|m.146	3-1709[+]	UBE2O_HUMAN^UBE2O_HUMAN^Q:295-518,H:922-1145^45.78%ID^E:1e-57^RecName: Full=E2/E3 hybrid ubiquitin-protein ligase UBE2O;^Eukaryota; Metazoa; Chordata; Craniata; Vertebrata; Euteleostomi; Mammalia; Eutheria; Euarchontoglires; Primates; Haplorrhini; Catarrhini; Hominidae; Homo	W8BCA6_CERCA^W8BCA6_CERCA^Q:266-503,H:322-566^50.41%ID^E:7e-69^SubName: Full=Ubiquitin-conjugating enzyme E2 O {ECO:0000313|EMBL:JAB90791.1};^Eukaryota; Metazoa; Ecdysozoa; Arthropoda; Hexapoda; Insecta; Pterygota; Neoptera; Endopterygota; Diptera; Brachycera; Muscomorpha; Tephritoidea; Tephritidae; Ceratitis; Ceratitis	PF00179.21^UQ_con^Ubiquitin-conjugating enzyme^333-464^E:6.8e-26	.	COG5078^ubiquitin-conjugating enzyme	GO:0005737^cellular_component^cytoplasm`GO:0005634^cellular_component^nucleus`GO:0016881^molecular_function^acid-amino acid ligase activity`GO:0005524^molecular_function^ATP binding`GO:0044822^molecular_function^poly(A) RNA binding`GO:0004842^molecular_function^ubiquitin-protein transferase activity`GO:0030513^biological_process^positive regulation of BMP signaling pathway`GO:0070534^biological_p…	.
TR114|c0_g1	TR114|c0_g1_i1	PSMD3_ANOGA^PSMD3_ANOGA^Q:129-812,H:25-241^33.91%ID^E:1e-20^RecName: Full=Probable 26S proteasome non-ATPase regulatory subunit 3;^Eukaryota; Metazoa; Ecdysozoa; Arthropoda; Hexapoda; Insecta; Pterygota; Neoptera; Endopterygota; Diptera; Nematocera; Culicoidea; Culicidae; Anophelinae; Anopheles	A0A068RJY1_9FUNG^A0A068RJY1_9FUNG^Q:105-812,H:10-236^36.71%ID^E:1e-32^SubName: Full=Proteasome regulatory particle subunit {ECO:0000313|EMBL:CDH49942.1};^Eukaryota; Fungi; Fungi incertae sedis; Early diverging fungal lineages; Mucoromycotina; Mucorales; Lichtheimiaceae; Lichtheimia	TR114|c0_g1_i1|m.151	84-848[+]	PSMD3_DROME^PSMD3_DROME^Q:1-246,H:1-242^35.83%ID^E:6e-24^RecName: Full=Probable 26S proteasome non-ATPase regulatory subunit 3;^Eukaryota; Metazoa; Ecdysozoa; Arthropoda; Hexapoda; Insecta; Pterygota; Neoptera; Endopterygota; Diptera; Brachycera; Muscomorpha; Ephydroidea; Drosophilidae; Drosophila; Sophophora	A0A068RJY1_9FUNG^A0A068RJY1_9FUNG^Q:7-250,H:9-243^37.55%ID^E:2e-38^SubName: Full=Proteasome regulatory particle subunit {ECO:0000313|EMBL:CDH49942.1};^Eukaryota; Fungi; Fungi incertae sedis; Early diverging fungal lineages; Mucoromycotina; Mucorales; Lichtheimiaceae; Lichtheimia	.	.	.	GO:0005838^cellular_component^proteasome regulatory particle`GO:0008541^cellular_component^proteasome regulatory particle, lid subcomplex`GO:0030234^molecular_function^enzyme regulator activity`GO:0043161^biological_process^proteasome-mediated ubiquitin-dependent protein catabolic process`GO:0006508^biological_process^proteolysis`GO:0042176^biological_process^regulation of protein catabolic proce…	.
TR115|c0_g1	TR115|c0_g1_i1	.	.	.	.	.	.	.	.	.	.	.
TR116|c0_g1	TR116|c0_g1_i1	CPSF2_XENLA^CPSF2_XENLA^Q:156-1175,H:18-343^34.88%ID^E:5e-61^RecName: Full=Cleavage and polyadenylation specificity factor subunit 2;^Eukaryota; Metazoa; Chordata; Craniata; Vertebrata; Euteleostomi; Amphibia; Batrachia; Anura; Pipoidea; Pipidae; Xenopodinae; Xenopus; Xenopus	A0A068S6V6_9FUNG^A0A068S6V6_9FUNG^Q:159-1430,H:19-446^34.83%ID^E:1e-72^SubName: Full=Cleavage and polyadenylation specificity factorsubunit 2 {ECO:0000313|EMBL:CDH57001.1};^Eukaryota; Fungi; Fungi incertae sedis; Early diverging fungal lineages; Mucoromycotina; Mucorales; Lichtheimiaceae; Lichtheimia`A0A068S6V6_9FUNG^A0A068S6V6_9FUNG^Q:1857-2558,H:500-689^24.36%ID^E:1e-10^SubName: Full=Cleavage a…	TR116|c0_g1_i1|m.154	3-2621[+]	CPSF2_HUMAN^CPSF2_HUMAN^Q:37-421,H:5-365^33.42%ID^E:6e-62^RecName: Full=Cleavage and polyadenylation specificity factor subunit 2;^Eukaryota; Metazoa; Chordata; Craniata; Vertebrata; Euteleostomi; Mammalia; Eutheria; Euarchontoglires; Primates; Haplorrhini; Catarrhini; Hominidae; Homo	A0A068S6V6_9FUNG^A0A068S6V6_9FUNG^Q:36-506,H:4-477^33.4%ID^E:4e-76^SubName: Full=Cleavage and polyadenylation specificity factorsubunit 2 {ECO:0000313|EMBL:CDH57001.1};^Eukaryota; Fungi; Fungi incertae sedis; Early diverging fungal lineages; Mucoromycotina; Mucorales; Lichtheimiaceae; Lichtheimia`A0A068S6V6_9FUNG^A0A068S6V6_9FUNG^Q:620-863,H:501-700^26.23%ID^E:8e-16^SubName: Full=Cleavage and pol…	PF00753.22^Lactamase_B^Metallo-beta-lactamase superfamily^50-217^E:9.2e-09`PF10996.3^Beta-Casp^Beta-Casp domain^289-397^E:7.3e-09`PF07521.7^RMMBL^RNA-metabolising metallo-beta-lactamase^717-753^E:6.3e-05	.	COG1236^cleavage and polyadenylation	GO:0016020^cellular_component^membrane`GO:0005847^cellular_component^mRNA cleavage and polyadenylation specificity factor complex`GO:0005654^cellular_component^nucleoplasm`GO:0003723^molecular_function^RNA binding`GO:0010467^biological_process^gene expression`GO:0006398^biological_process^histone mRNA 3'-end processing`GO:0031124^biological_process^mRNA 3'-end processing`GO:0006379^biological_pro…	.
TR116|c0_g2	TR116|c0_g2_i1	CPSF2_XENLA^CPSF2_XENLA^Q:33-251,H:711-783^49.32%ID^E:2e-15^RecName: Full=Cleavage and polyadenylation specificity factor subunit 2;^Eukaryota; Metazoa; Chordata; Craniata; Vertebrata; Euteleostomi; Amphibia; Batrachia; Anura; Pipoidea; Pipidae; Xenopodinae; Xenopus; Xenopus	A0A068S6V6_9FUNG^A0A068S6V6_9FUNG^Q:45-251,H:714-783^57.14%ID^E:3e-16^SubName: Full=Cleavage and polyadenylation specificity factorsubunit 2 {ECO:0000313|EMBL:CDH57001.1};^Eukaryota; Fungi; Fungi incertae sedis; Early diverging fungal lineages; Mucoromycotina; Mucorales; Lichtheimiaceae; Lichtheimia	.	.	.	.	.	.	.	GO:0005737^cellular_component^cytoplasm`GO:0005847^cellular_component^mRNA cleavage and polyadenylation specificity factor complex`GO:0003723^molecular_function^RNA binding`GO:0006379^biological_process^mRNA cleavage`GO:0006378^biological_process^mRNA polyadenylation	.
TR117|c0_g1	TR117|c0_g1_i1	OXA1L_HUMAN^OXA1L_HUMAN^Q:67-909,H:100-373^30.88%ID^E:9e-24^RecName: Full=Mitochondrial inner membrane protein OXA1L;^Eukaryota; Metazoa; Chordata; Craniata; Vertebrata; Euteleostomi; Mammalia; Eutheria; Euarchontoglires; Primates; Haplorrhini; Catarrhini; Hominidae; Homo	A0A069DT53_9HEMI^A0A069DT53_9HEMI^Q:70-822,H:24-271^33.07%ID^E:3e-30^SubName: Full=Putative cytochrome oxidase bioproteinsis protein oxa1 mitochondrial {ECO:0000313|EMBL:JAC86891.1};^Eukaryota; Metazoa; Ecdysozoa; Arthropoda; Hexapoda; Insecta; Pterygota; Neoptera; Paraneoptera; Hemiptera; Euhemiptera; Heteroptera; Panheteroptera; Cimicomorpha; Reduviidae; Triatominae; Panstrongylus	TR117|c0_g1_i1|m.157	1-912[+]	OXA1L_HUMAN^OXA1L_HUMAN^Q:4-303,H:90-373^31.58%ID^E:6e-27^RecName: Full=Mitochondrial inner membrane protein OXA1L;^Eukaryota; Metazoa; Chordata; Craniata; Vertebrata; Euteleostomi; Mammalia; Eutheria; Euarchontoglires; Primates; Haplorrhini; Catarrhini; Hominidae; Homo	T2MCL1_HYDVU^T2MCL1_HYDVU^Q:41-303,H:162-416^31.95%ID^E:3e-33^.^.	PF02096.15^60KD_IMP^60Kd inner membrane protein^61-260^E:9.6e-27	.	COG0706^Required for the insertion and or proper folding and or complex formation of integral membrane proteins into the membrane. Involved in integration of membrane proteins that insert both dependently and independently of the Sec translocase complex, as well as at least some lipoproteins	GO:0032592^cellular_component^integral component of mitochondrial membrane`GO:0031966^cellular_component^mitochondrial membrane`GO:0005746^cellular_component^mitochondrial respiratory chain`GO:0005739^cellular_component^mitochondrion`GO:0043234^cellular_component^protein complex`GO:0097177^molecular_function^mitochondrial ribosome binding`GO:0042803^molecular_function^protein homodimerization act…	GO:0051205^biological_process^protein insertion into membrane`GO:0016021^cellular_component^integral component of membrane
TR118|c0_g1	TR118|c0_g1_i1	CUD2_SCHGR^CUD2_SCHGR^Q:156-416,H:11-97^54.55%ID^E:2e-22^RecName: Full=Endocuticle structural glycoprotein SgAbd-2;^Eukaryota; Metazoa; Ecdysozoa; Arthropoda; Hexapoda; Insecta; Pterygota; Neoptera; Orthopteroidea; Orthoptera; Caelifera; Acridomorpha; Acridoidea; Acrididae; Cyrtacanthacridinae; Schistocerca	Q28YZ2_DROPS^Q28YZ2_DROPS^Q:102-416,H:10-118^69.09%ID^E:3e-41^.^.	TR118|c0_g1_i1|m.159	90-506[+]	CUD2_SCHGR^CUD2_SCHGR^Q:23-115,H:11-103^57.45%ID^E:4e-28^RecName: Full=Endocuticle structural glycoprotein SgAbd-2;^Eukaryota; Metazoa; Ecdysozoa; Arthropoda; Hexapoda; Insecta; Pterygota; Neoptera; Orthopteroidea; Orthoptera; Caelifera; Acridomorpha; Acridoidea; Acrididae; Cyrtacanthacridinae; Schistocerca	W8AH96_CERCA^W8AH96_CERCA^Q:6-115,H:13-122^71.17%ID^E:3e-46^SubName: Full=Endocuticle structural glycoprotein SgAbd-2 {ECO:0000313|EMBL:JAB87860.1};^Eukaryota; Metazoa; Ecdysozoa; Arthropoda; Hexapoda; Insecta; Pterygota; Neoptera; Endopterygota; Diptera; Brachycera; Muscomorpha; Tephritoidea; Tephritidae; Ceratitis; Ceratitis	PF00379.18^Chitin_bind_4^Insect cuticle protein^48-103^E:2.4e-19	sigP:1^16^0.808^YES	.	GO:0042302^molecular_function^structural constituent of cuticle	GO:0042302^molecular_function^structural constituent of cuticle
TR119|c0_g1	TR119|c0_g1_i1	FAXC_DROME^FAXC_DROME^Q:42-656,H:98-311^26.43%ID^E:4e-07^RecName: Full=Failed axon connections;^Eukaryota; Metazoa; Ecdysozoa; Arthropoda; Hexapoda; Insecta; Pterygota; Neoptera; Endopterygota; Diptera; Brachycera; Muscomorpha; Ephydroidea; Drosophilidae; Drosophila; Sophophora	H2VLA2_CAEJA^H2VLA2_CAEJA^Q:42-656,H:36-237^30.73%ID^E:4e-12^.^.	TR119|c0_g1_i1|m.160	3-656[+]	FAXC_DROME^FAXC_DROME^Q:1-218,H:84-311^26.36%ID^E:3e-08^RecName: Full=Failed axon connections;^Eukaryota; Metazoa; Ecdysozoa; Arthropoda; Hexapoda; Insecta; Pterygota; Neoptera; Endopterygota; Diptera; Brachycera; Muscomorpha; Ephydroidea; Drosophilidae; Drosophila; Sophophora	H2VLA2_CAEJA^H2VLA2_CAEJA^Q:4-218,H:28-237^30.7%ID^E:1e-12^.^.	.	.	.	GO:0005737^cellular_component^cytoplasm`GO:0005886^cellular_component^plasma membrane`GO:0007409^biological_process^axonogenesis`GO:0022008^biological_process^neurogenesis	.
TR119|c0_g2	TR119|c0_g2_i1	FAXC_DROME^FAXC_DROME^Q:42-656,H:98-311^26.43%ID^E:4e-07^RecName: Full=Failed axon connections;^Eukaryota; Metazoa; Ecdysozoa; Arthropoda; Hexapoda; Insecta; Pterygota; Neoptera; Endopterygota; Diptera; Brachycera; Muscomorpha; Ephydroidea; Drosophilidae; Drosophila; Sophophora	H2VLA2_CAEJA^H2VLA2_CAEJA^Q:42-656,H:36-237^30.73%ID^E:4e-12^.^.	TR119|c0_g2_i1|m.161	3-656[+]	FAXC_DROME^FAXC_DROME^Q:1-218,H:84-311^26.36%ID^E:3e-08^RecName: Full=Failed axon connections;^Eukaryota; Metazoa; Ecdysozoa; Arthropoda; Hexapoda; Insecta; Pterygota; Neoptera; Endopterygota; Diptera; Brachycera; Muscomorpha; Ephydroidea; Drosophilidae; Drosophila; Sophophora	H2VLA2_CAEJA^H2VLA2_CAEJA^Q:4-218,H:28-237^30.7%ID^E:1e-12^.^.	.	.	.	GO:0005737^cellular_component^cytoplasm`GO:0005886^cellular_component^plasma membrane`GO:0007409^biological_process^axonogenesis`GO:0022008^biological_process^neurogenesis	.
TR120|c0_g1	TR120|c0_g1_i1	RIR1_CAEEL^RIR1_CAEEL^Q:11-898,H:465-759^73.99%ID^E:7e-155^RecName: Full=Ribonucleoside-diphosphate reductase large subunit;^Eukaryota; Metazoa; Ecdysozoa; Nematoda; Chromadorea; Rhabditida; Rhabditoidea; Rhabditidae; Peloderinae; Caenorhabditis	D2I7K2_AILME^D2I7K2_AILME^Q:14-898,H:168-461^75.59%ID^E:4e-156^SubName: Full=Uncharacterized protein {ECO:0000313|Ensembl:ENSAMEP00000009253};^Eukaryota; Metazoa; Chordata; Craniata; Vertebrata; Euteleostomi; Mammalia; Eutheria; Laurasiatheria; Carnivora; Caniformia; Ursidae; Ailuropoda	TR120|c0_g1_i1|m.162	2-1018[+]	RIR1_CAEEL^RIR1_CAEEL^Q:4-304,H:465-764^73.75%ID^E:2e-166^RecName: Full=Ribonucleoside-diphosphate reductase large subunit;^Eukaryota; Metazoa; Ecdysozoa; Nematoda; Chromadorea; Rhabditida; Rhabditoidea; Rhabditidae; Peloderinae; Caenorhabditis	D2I7K2_AILME^D2I7K2_AILME^Q:5-303,H:168-465^75.25%ID^E:6e-165^SubName: Full=Uncharacterized protein {ECO:0000313|Ensembl:ENSAMEP00000009253};^Eukaryota; Metazoa; Chordata; Craniata; Vertebrata; Euteleostomi; Mammalia; Eutheria; Laurasiatheria; Carnivora; Caniformia; Ursidae; Ailuropoda	PF02867.10^Ribonuc_red_lgC^Ribonucleotide reductase, barrel domain^4-285^E:1.6e-103	.	COG0209^Provides the precursors necessary for DNA synthesis. Catalyzes the biosynthesis of deoxyribonucleotides from the corresponding ribonucleotides (By similarity)	GO:0005524^molecular_function^ATP binding`GO:0004748^molecular_function^ribonucleoside-diphosphate reductase activity, thioredoxin disulfide as acceptor`GO:0009263^biological_process^deoxyribonucleotide biosynthetic process`GO:0006260^biological_process^DNA replication	GO:0006260^biological_process^DNA replication`GO:0055114^biological_process^oxidation-reduction process
TR121|c0_g1	TR121|c0_g1_i1	DDX28_MACFA^DDX28_MACFA^Q:370-173,H:460-520^50%ID^E:2e-08^RecName: Full=Probable ATP-dependent RNA helicase DDX28;^Eukaryota; Metazoa; Chordata; Craniata; Vertebrata; Euteleostomi; Mammalia; Eutheria; Euarchontoglires; Primates; Haplorrhini; Catarrhini; Cercopithecidae; Cercopithecinae; Macaca	B0XJF6_CULQU^B0XJF6_CULQU^Q:370-89,H:419-506^40.43%ID^E:9e-10^.^.	TR121|c0_g1_i1|m.165	8-373[-]	DDX28_HUMAN^DDX28_HUMAN^Q:2-67,H:460-520^50%ID^E:9e-09^RecName: Full=Probable ATP-dependent RNA helicase DDX28;^Eukaryota; Metazoa; Chordata; Craniata; Vertebrata; Euteleostomi; Mammalia; Eutheria; Euarchontoglires; Primates; Haplorrhini; Catarrhini; Hominidae; Homo	Q9VPT3_DROME^Q9VPT3_DROME^Q:2-112,H:429-534^34.78%ID^E:1e-10^SubName: Full=DEAD box protein 21E2 {ECO:0000313|EMBL:AAF51458.1};^Eukaryota; Metazoa; Ecdysozoa; Arthropoda; Hexapoda; Insecta; Pterygota; Neoptera; Endopterygota; Diptera; Brachycera; Muscomorpha; Ephydroidea; Drosophilidae; Drosophila; Sophophora	PF00271.26^Helicase_C^Helicase conserved C-terminal domain^2-33^E:9.1e-09	.	COG0513^atp-dependent rna helicase	GO:0042645^cellular_component^mitochondrial nucleoid`GO:0005739^cellular_component^mitochondrion`GO:0005634^cellular_component^nucleus`GO:0005524^molecular_function^ATP binding`GO:0004386^molecular_function^helicase activity`GO:0044822^molecular_function^poly(A) RNA binding	.
TR122|c0_g1	TR122|c0_g1_i1	COX11_MOUSE^COX11_MOUSE^Q:593-42,H:93-275^58.06%ID^E:2e-72^RecName: Full=Cytochrome c oxidase assembly protein COX11, mitochondrial;^Eukaryota; Metazoa; Chordata; Craniata; Vertebrata; Euteleostomi; Mammalia; Eutheria; Euarchontoglires; Glires; Rodentia; Sciurognathi; Muroidea; Muridae; Murinae; Mus; Mus	G6CIT4_DANPL^G6CIT4_DANPL^Q:575-39,H:2-179^59.22%ID^E:2e-76^SubName: Full=Cytochrome c oxidase assembly protein cox11 {ECO:0000313|EMBL:EHJ78858.1};^Eukaryota; Metazoa; Ecdysozoa; Arthropoda; Hexapoda; Insecta; Pterygota; Neoptera; Endopterygota; Lepidoptera; Glossata; Ditrysia; Papilionoidea; Nymphalidae; Danainae; Danaini; Danaina; Danaus; Danaus	TR122|c0_g1_i1|m.166	3-770[-]	COX11_MOUSE^COX11_MOUSE^Q:42-243,H:75-275^56.37%ID^E:1e-77^RecName: Full=Cytochrome c oxidase assembly protein COX11, mitochondrial;^Eukaryota; Metazoa; Chordata; Craniata; Vertebrata; Euteleostomi; Mammalia; Eutheria; Euarchontoglires; Glires; Rodentia; Sciurognathi; Muroidea; Muridae; Murinae; Mus; Mus	D6WEX2_TRICA^D6WEX2_TRICA^Q:31-242,H:9-221^53.24%ID^E:1e-79^.^.	PF04442.9^CtaG_Cox11^Cytochrome c oxidase assembly protein CtaG/Cox11^79-230^E:2.3e-56	.	COG3175^Cytochrome C oxidase assembly protein	GO:0016021^cellular_component^integral component of membrane`GO:0005743^cellular_component^mitochondrial inner membrane`GO:0005739^cellular_component^mitochondrion`GO:0005507^molecular_function^copper ion binding`GO:0033132^biological_process^negative regulation of glucokinase activity	GO:0005507^molecular_function^copper ion binding
TR123|c0_g1	TR123|c0_g1_i1	.	J1AM05_STAEP^J1AM05_STAEP^Q:6-236,H:1-77^46.75%ID^E:6e-13^SubName: Full=Uncharacterized protein {ECO:0000313|EMBL:EJE09364.1};^Bacteria; Firmicutes; Bacilli; Bacillales; Staphylococcus`J1AM05_STAEP^J1AM05_STAEP^Q:6-236,H:7-83^46.75%ID^E:6e-13^SubName: Full=Uncharacterized protein {ECO:0000313|EMBL:EJE09364.1};^Bacteria; Firmicutes; Bacilli; Bacillales; Staphylococcus`J1AM05_STAEP^J1AM05_STAEP^Q:6…	.	.	.	.	.	.	.	.	.
TR123|c0_g1	TR123|c0_g1_i2	.	J1AM05_STAEP^J1AM05_STAEP^Q:6-272,H:1-89^47.19%ID^E:2e-17^SubName: Full=Uncharacterized protein {ECO:0000313|EMBL:EJE09364.1};^Bacteria; Firmicutes; Bacilli; Bacillales; Staphylococcus`J1AM05_STAEP^J1AM05_STAEP^Q:6-272,H:7-95^47.19%ID^E:2e-17^SubName: Full=Uncharacterized protein {ECO:0000313|EMBL:EJE09364.1};^Bacteria; Firmicutes; Bacilli; Bacillales; Staphylococcus`J1AM05_STAEP^J1AM05_STAEP^Q:6…	.	.	.	.	.	.	.	.	.
TR123|c0_g1	TR123|c0_g1_i3	.	J1AM05_STAEP^J1AM05_STAEP^Q:6-290,H:1-95^48.42%ID^E:6e-20^SubName: Full=Uncharacterized protein {ECO:0000313|EMBL:EJE09364.1};^Bacteria; Firmicutes; Bacilli; Bacillales; Staphylococcus`J1AM05_STAEP^J1AM05_STAEP^Q:6-275,H:7-96^47.78%ID^E:9e-18^SubName: Full=Uncharacterized protein {ECO:0000313|EMBL:EJE09364.1};^Bacteria; Firmicutes; Bacilli; Bacillales; Staphylococcus	.	.	.	.	.	.	.	.	.
TR124|c0_g1	TR124|c0_g1_i1	RL37A_CRYST^RL37A_CRYST^Q:262-50,H:1-71^87.32%ID^E:1e-36^RecName: Full=60S ribosomal protein L37a;^Eukaryota; Metazoa; Lophotrochozoa; Mollusca; Polyplacophora; Neoloricata; Chitonida; Acanthochitonina; Mopaliidae; Cryptochiton	Q201W6_ACYPI^Q201W6_ACYPI^Q:262-50,H:1-71^88.73%ID^E:1e-36^SubName: Full=Ribosomal protein L37A-like {ECO:0000313|EMBL:ABD72688.1};^Eukaryota; Metazoa; Ecdysozoa; Arthropoda; Hexapoda; Insecta; Pterygota; Neoptera; Paraneoptera; Hemiptera; Sternorrhyncha; Aphidiformes; Aphidoidea; Aphididae; Macrosiphini; Acyrthosiphon	.	.	.	.	.	.	.	GO:0005840^cellular_component^ribosome`GO:0046872^molecular_function^metal ion binding`GO:0003735^molecular_function^structural constituent of ribosome`GO:0006412^biological_process^translation	.
TR124|c0_g2	TR124|c0_g2_i1	RL37A_CRYST^RL37A_CRYST^Q:262-50,H:1-71^87.32%ID^E:1e-36^RecName: Full=60S ribosomal protein L37a;^Eukaryota; Metazoa; Lophotrochozoa; Mollusca; Polyplacophora; Neoloricata; Chitonida; Acanthochitonina; Mopaliidae; Cryptochiton	Q201W6_ACYPI^Q201W6_ACYPI^Q:262-50,H:1-71^88.73%ID^E:1e-36^SubName: Full=Ribosomal protein L37A-like {ECO:0000313|EMBL:ABD72688.1};^Eukaryota; Metazoa; Ecdysozoa; Arthropoda; Hexapoda; Insecta; Pterygota; Neoptera; Paraneoptera; Hemiptera; Sternorrhyncha; Aphidiformes; Aphidoidea; Aphididae; Macrosiphini; Acyrthosiphon	.	.	.	.	.	.	.	GO:0005840^cellular_component^ribosome`GO:0046872^molecular_function^metal ion binding`GO:0003735^molecular_function^structural constituent of ribosome`GO:0006412^biological_process^translation	.
TR125|c0_g1	TR125|c0_g1_i1	MARF_DROME^MARF_DROME^Q:58-351,H:71-168^51.02%ID^E:5e-24^RecName: Full=Transmembrane GTPase Marf;^Eukaryota; Metazoa; Ecdysozoa; Arthropoda; Hexapoda; Insecta; Pterygota; Neoptera; Endopterygota; Diptera; Brachycera; Muscomorpha; Ephydroidea; Drosophilidae; Drosophila; Sophophora	E2AJ70_CAMFO^E2AJ70_CAMFO^Q:58-351,H:17-114^58.16%ID^E:9e-28^SubName: Full=Transmembrane GTPase Marf {ECO:0000313|EMBL:EFN66510.1};^Eukaryota; Metazoa; Ecdysozoa; Arthropoda; Hexapoda; Insecta; Pterygota; Neoptera; Endopterygota; Hymenoptera; Apocrita; Aculeata; Vespoidea; Formicidae; Formicinae; Camponotus	.	.	.	.	.	.	COG0699^Dynamin family	GO:0016021^cellular_component^integral component of membrane`GO:0005740^cellular_component^mitochondrial envelope`GO:0005741^cellular_component^mitochondrial outer membrane`GO:0005525^molecular_function^GTP binding`GO:0003924^molecular_function^GTPase activity`GO:0008344^biological_process^adult locomotory behavior`GO:0007029^biological_process^endoplasmic reticulum organization`GO:0008053^biolog…	.
TR125|c0_g2	TR125|c0_g2_i1	MARF_DROME^MARF_DROME^Q:58-351,H:71-168^51.02%ID^E:5e-24^RecName: Full=Transmembrane GTPase Marf;^Eukaryota; Metazoa; Ecdysozoa; Arthropoda; Hexapoda; Insecta; Pterygota; Neoptera; Endopterygota; Diptera; Brachycera; Muscomorpha; Ephydroidea; Drosophilidae; Drosophila; Sophophora	E2AJ70_CAMFO^E2AJ70_CAMFO^Q:58-351,H:17-114^58.16%ID^E:9e-28^SubName: Full=Transmembrane GTPase Marf {ECO:0000313|EMBL:EFN66510.1};^Eukaryota; Metazoa; Ecdysozoa; Arthropoda; Hexapoda; Insecta; Pterygota; Neoptera; Endopterygota; Hymenoptera; Apocrita; Aculeata; Vespoidea; Formicidae; Formicinae; Camponotus	.	.	.	.	.	.	COG0699^Dynamin family	GO:0016021^cellular_component^integral component of membrane`GO:0005740^cellular_component^mitochondrial envelope`GO:0005741^cellular_component^mitochondrial outer membrane`GO:0005525^molecular_function^GTP binding`GO:0003924^molecular_function^GTPase activity`GO:0008344^biological_process^adult locomotory behavior`GO:0007029^biological_process^endoplasmic reticulum organization`GO:0008053^biolog…	.
TR126|c0_g1	TR126|c0_g1_i1	SRPR_DROME^SRPR_DROME^Q:231-154,H:589-614^76.92%ID^E:1e-05^RecName: Full=Signal recognition particle receptor subunit alpha homolog;^Eukaryota; Metazoa; Ecdysozoa; Arthropoda; Hexapoda; Insecta; Pterygota; Neoptera; Endopterygota; Diptera; Brachycera; Muscomorpha; Ephydroidea; Drosophilidae; Drosophila; Sophophora	S4P5A4_9NEOP^S4P5A4_9NEOP^Q:231-154,H:88-113^88.46%ID^E:1e-06^SubName: Full=Signal recognition particle receptor alpha subunit {ECO:0000313|EMBL:JAA85279.1};^Eukaryota; Metazoa; Ecdysozoa; Arthropoda; Hexapoda; Insecta; Pterygota; Neoptera; Endopterygota; Lepidoptera; Glossata; Ditrysia; Papilionoidea; Nymphalidae; Satyrinae; Satyrini; Parargina; Pararge	.	.	.	.	.	.	COG0552^Involved in targeting and insertion of nascent membrane proteins into the cytoplasmic membrane. Acts as a receptor for the complex formed by the signal recognition particle (SRP) and the ribosome-nascent chain (RNC)	GO:0012505^cellular_component^endomembrane system`GO:0005789^cellular_component^endoplasmic reticulum membrane`GO:0005811^cellular_component^lipid particle`GO:0005785^cellular_component^signal recognition particle receptor complex`GO:0005525^molecular_function^GTP binding`GO:0003924^molecular_function^GTPase activity`GO:0003723^molecular_function^RNA binding`GO:0005047^molecular_function^signal r…	.
TR127|c0_g1	TR127|c0_g1_i1	MBOA2_CHICK^MBOA2_CHICK^Q:31-234,H:396-463^47.06%ID^E:2e-13^RecName: Full=Membrane-bound O-acyltransferase domain-containing protein 2;^Eukaryota; Metazoa; Chordata; Craniata; Vertebrata; Euteleostomi; Testudines + Archosauria group; Archosauria; Dinosauria; Saurischia; Theropoda; Coelurosauria; Aves; Neognathae; Galloanserae; Galliformes; Phasianidae; Phasianinae; Gallus	G6DPB3_DANPL^G6DPB3_DANPL^Q:31-201,H:398-454^57.89%ID^E:2e-14^SubName: Full=Uncharacterized protein {ECO:0000313|EMBL:EHJ64677.1};^Eukaryota; Metazoa; Ecdysozoa; Arthropoda; Hexapoda; Insecta; Pterygota; Neoptera; Endopterygota; Lepidoptera; Glossata; Ditrysia; Papilionoidea; Nymphalidae; Danainae; Danaini; Danaina; Danaus; Danaus	.	.	.	.	.	.	COG5202^membrane bound O-acyltransferase domain containing	GO:0016021^cellular_component^integral component of membrane`GO:0016746^molecular_function^transferase activity, transferring acyl groups`GO:0008654^biological_process^phospholipid biosynthetic process	.
TR127|c0_g2	TR127|c0_g2_i1	MBOA2_CHICK^MBOA2_CHICK^Q:31-234,H:396-463^47.06%ID^E:2e-13^RecName: Full=Membrane-bound O-acyltransferase domain-containing protein 2;^Eukaryota; Metazoa; Chordata; Craniata; Vertebrata; Euteleostomi; Testudines + Archosauria group; Archosauria; Dinosauria; Saurischia; Theropoda; Coelurosauria; Aves; Neognathae; Galloanserae; Galliformes; Phasianidae; Phasianinae; Gallus	G6DPB3_DANPL^G6DPB3_DANPL^Q:31-201,H:398-454^57.89%ID^E:2e-14^SubName: Full=Uncharacterized protein {ECO:0000313|EMBL:EHJ64677.1};^Eukaryota; Metazoa; Ecdysozoa; Arthropoda; Hexapoda; Insecta; Pterygota; Neoptera; Endopterygota; Lepidoptera; Glossata; Ditrysia; Papilionoidea; Nymphalidae; Danainae; Danaini; Danaina; Danaus; Danaus	.	.	.	.	.	.	COG5202^membrane bound O-acyltransferase domain containing	GO:0016021^cellular_component^integral component of membrane`GO:0016746^molecular_function^transferase activity, transferring acyl groups`GO:0008654^biological_process^phospholipid biosynthetic process	.
TR128|c0_g1	TR128|c0_g1_i1	DUOX_DROME^DUOX_DROME^Q:1480-308,H:205-591^25.43%ID^E:5e-23^RecName: Full=Dual oxidase;^Eukaryota; Metazoa; Ecdysozoa; Arthropoda; Hexapoda; Insecta; Pterygota; Neoptera; Endopterygota; Diptera; Brachycera; Muscomorpha; Ephydroidea; Drosophilidae; Drosophila; Sophophora	F0SSS7_PLABD^F0SSS7_PLABD^Q:1873-341,H:24-528^25.46%ID^E:8e-32^SubName: Full=Peroxidase {ECO:0000313|EMBL:ADY61405.1};^Bacteria; Planctomycetes; Planctomycetia; Planctomycetales; Planctomycetaceae; Planctomyces	TR128|c0_g1_i1|m.171	227-1960[-]	DUOX_DROME^DUOX_DROME^Q:161-551,H:205-591^25.43%ID^E:8e-24^RecName: Full=Dual oxidase;^Eukaryota; Metazoa; Ecdysozoa; Arthropoda; Hexapoda; Insecta; Pterygota; Neoptera; Endopterygota; Diptera; Brachycera; Muscomorpha; Ephydroidea; Drosophilidae; Drosophila; Sophophora	F0SSS7_PLABD^F0SSS7_PLABD^Q:30-540,H:24-528^25.46%ID^E:2e-32^SubName: Full=Peroxidase {ECO:0000313|EMBL:ADY61405.1};^Bacteria; Planctomycetes; Planctomycetia; Planctomycetales; Planctomycetaceae; Planctomyces	PF03098.10^An_peroxidase^Animal haem peroxidase^44-549^E:8.3e-58	sigP:1^32^0.794^YES	COG5126^myosin light chain	GO:0012505^cellular_component^endomembrane system`GO:0016021^cellular_component^integral component of membrane`GO:0005509^molecular_function^calcium ion binding`GO:0020037^molecular_function^heme binding`GO:0016174^molecular_function^NAD(P)H oxidase activity`GO:0004601^molecular_function^peroxidase activity`GO:0008365^biological_process^adult chitin-based cuticle development`GO:0048085^biological…	.
TR129|c0_g1	TR129|c0_g1_i1	.	.	.	.	.	.	.	.	.	.	.
TR130|c0_g1	TR130|c0_g1_i1	CP9B2_DROME^CP9B2_DROME^Q:18-215,H:438-505^39.71%ID^E:1e-08^RecName: Full=Cytochrome P450 9b2;^Eukaryota; Metazoa; Ecdysozoa; Arthropoda; Hexapoda; Insecta; Pterygota; Neoptera; Endopterygota; Diptera; Brachycera; Muscomorpha; Ephydroidea; Drosophilidae; Drosophila; Sophophora	A0A088DJU6_TIGJA^A0A088DJU6_TIGJA^Q:3-140,H:450-495^56.52%ID^E:2e-11^SubName: Full=Cytochrome P450 CYP3024A2 {ECO:0000313|EMBL:AIL94148.1};^Eukaryota; Metazoa; Ecdysozoa; Arthropoda; Crustacea; Maxillopoda; Copepoda; Harpacticoida; Harpacticidae; Tigriopus	.	.	.	.	.	.	COG2124^Cytochrome p450	GO:0005789^cellular_component^endoplasmic reticulum membrane`GO:0020037^molecular_function^heme binding`GO:0005506^molecular_function^iron ion binding`GO:0004497^molecular_function^monooxygenase activity`GO:0016705^molecular_function^oxidoreductase activity, acting on paired donors, with incorporation or reduction of molecular oxygen	.
TR130|c0_g2	TR130|c0_g2_i1	CP9B2_DROME^CP9B2_DROME^Q:18-215,H:438-505^39.71%ID^E:1e-08^RecName: Full=Cytochrome P450 9b2;^Eukaryota; Metazoa; Ecdysozoa; Arthropoda; Hexapoda; Insecta; Pterygota; Neoptera; Endopterygota; Diptera; Brachycera; Muscomorpha; Ephydroidea; Drosophilidae; Drosophila; Sophophora	A0A088DJU6_TIGJA^A0A088DJU6_TIGJA^Q:3-140,H:450-495^56.52%ID^E:2e-11^SubName: Full=Cytochrome P450 CYP3024A2 {ECO:0000313|EMBL:AIL94148.1};^Eukaryota; Metazoa; Ecdysozoa; Arthropoda; Crustacea; Maxillopoda; Copepoda; Harpacticoida; Harpacticidae; Tigriopus	.	.	.	.	.	.	COG2124^Cytochrome p450	GO:0005789^cellular_component^endoplasmic reticulum membrane`GO:0020037^molecular_function^heme binding`GO:0005506^molecular_function^iron ion binding`GO:0004497^molecular_function^monooxygenase activity`GO:0016705^molecular_function^oxidoreductase activity, acting on paired donors, with incorporation or reduction of molecular oxygen	.
TR131|c0_g1	TR131|c0_g1_i1	.	B3MZC8_DROAN^B3MZC8_DROAN^Q:29-184,H:2524-2575^57.69%ID^E:4e-07^.^.	.	.	.	.	.	.	.	.	.
TR132|c0_g1	TR132|c0_g1_i1	LAM0_DROME^LAM0_DROME^Q:7-636,H:331-574^34.27%ID^E:5e-29^RecName: Full=Lamin Dm0;^Eukaryota; Metazoa; Ecdysozoa; Arthropoda; Hexapoda; Insecta; Pterygota; Neoptera; Endopterygota; Diptera; Brachycera; Muscomorpha; Ephydroidea; Drosophilidae; Drosophila; Sophophora	A0A085MMX8_9BILA^A0A085MMX8_9BILA^Q:1-726,H:331-574^36.07%ID^E:7e-46^SubName: Full=Uncharacterized protein {ECO:0000313|EMBL:KFD58574.1};^Eukaryota; Metazoa; Ecdysozoa; Nematoda; Enoplea; Dorylaimia; Trichocephalida; Trichuridae; Trichuris	TR132|c0_g1_i1|m.172	1-729[+]	LAM0_DROME^LAM0_DROME^Q:3-212,H:331-574^34.27%ID^E:1e-29^RecName: Full=Lamin Dm0;^Eukaryota; Metazoa; Ecdysozoa; Arthropoda; Hexapoda; Insecta; Pterygota; Neoptera; Endopterygota; Diptera; Brachycera; Muscomorpha; Ephydroidea; Drosophilidae; Drosophila; Sophophora	A0A085MMX8_9BILA^A0A085MMX8_9BILA^Q:1-242,H:331-574^36.07%ID^E:9e-47^SubName: Full=Uncharacterized protein {ECO:0000313|EMBL:KFD58574.1};^Eukaryota; Metazoa; Ecdysozoa; Nematoda; Enoplea; Dorylaimia; Trichocephalida; Trichuridae; Trichuris	PF00038.16^Filament^Intermediate filament protein^1-70^E:2.5e-12`PF00932.14^LTD^Lamin Tail Domain^104-214^E:7.2e-12	.	.	GO:0005813^cellular_component^centrosome`GO:0005638^cellular_component^lamin filament`GO:0005811^cellular_component^lipid particle`GO:0005875^cellular_component^microtubule associated complex`GO:0072686^cellular_component^mitotic spindle`GO:0005635^cellular_component^nuclear envelope`GO:0005637^cellular_component^nuclear inner membrane`GO:0005652^cellular_component^nuclear lamina`GO:0005634^cellu…	GO:0005198^molecular_function^structural molecule activity`GO:0005882^cellular_component^intermediate filament
TR133|c0_g1	TR133|c0_g1_i1	.	.	.	.	.	.	.	.	.	.	.
TR134|c0_g1	TR134|c0_g1_i1	AVL9_MOUSE^AVL9_MOUSE^Q:696-160,H:447-626^44.57%ID^E:4e-44^RecName: Full=Late secretory pathway protein AVL9 homolog;^Eukaryota; Metazoa; Chordata; Craniata; Vertebrata; Euteleostomi; Mammalia; Eutheria; Euarchontoglires; Glires; Rodentia; Sciurognathi; Muroidea; Muridae; Murinae; Mus; Mus	E9J358_SOLIN^E9J358_SOLIN^Q:699-172,H:446-617^49.43%ID^E:9e-50^SubName: Full=Putative uncharacterized protein {ECO:0000313|EMBL:EFZ12743.1};^Eukaryota; Metazoa; Ecdysozoa; Arthropoda; Hexapoda; Insecta; Pterygota; Neoptera; Endopterygota; Hymenoptera; Apocrita; Aculeata; Vespoidea; Formicidae; Myrmicinae; Solenopsis	TR134|c0_g1_i1|m.174	139-651[-]	AVL9_MOUSE^AVL9_MOUSE^Q:2-164,H:461-626^45.83%ID^E:9e-43^RecName: Full=Late secretory pathway protein AVL9 homolog;^Eukaryota; Metazoa; Chordata; Craniata; Vertebrata; Euteleostomi; Mammalia; Eutheria; Euarchontoglires; Glires; Rodentia; Sciurognathi; Muroidea; Muridae; Murinae; Mus; Mus	A0A088AGM7_APIME^A0A088AGM7_APIME^Q:2-165,H:459-623^51.79%ID^E:9e-48^.^.	PF09794.4^Avl9^Transport protein Avl9^2-64^E:6.9e-15	.	.	GO:0016021^cellular_component^integral component of membrane`GO:0055037^cellular_component^recycling endosome`GO:0016477^biological_process^cell migration	.
TR135|c0_g1	TR135|c0_g1_i1	LIPI_HUMAN^LIPI_HUMAN^Q:129-698,H:107-286^32.98%ID^E:2e-24^RecName: Full=Lipase member I;^Eukaryota; Metazoa; Chordata; Craniata; Vertebrata; Euteleostomi; Mammalia; Eutheria; Euarchontoglires; Primates; Haplorrhini; Catarrhini; Hominidae; Homo	B4JAK8_DROGR^B4JAK8_DROGR^Q:129-842,H:91-328^35.8%ID^E:5e-34^SubName: Full=GH10838 {ECO:0000313|EMBL:EDW02794.1};^Eukaryota; Metazoa; Ecdysozoa; Arthropoda; Hexapoda; Insecta; Pterygota; Neoptera; Endopterygota; Diptera; Brachycera; Muscomorpha; Ephydroidea; Drosophilidae; Drosophila; Hawaiian Drosophila	TR135|c0_g1_i1|m.175	177-845[+]	LIPI_HUMAN^LIPI_HUMAN^Q:11-174,H:132-286^33.94%ID^E:6e-23^RecName: Full=Lipase member I;^Eukaryota; Metazoa; Chordata; Craniata; Vertebrata; Euteleostomi; Mammalia; Eutheria; Euarchontoglires; Primates; Haplorrhini; Catarrhini; Hominidae; Homo	B4JAK8_DROGR^B4JAK8_DROGR^Q:15-222,H:120-328^38.5%ID^E:2e-33^SubName: Full=GH10838 {ECO:0000313|EMBL:EDW02794.1};^Eukaryota; Metazoa; Ecdysozoa; Arthropoda; Hexapoda; Insecta; Pterygota; Neoptera; Endopterygota; Diptera; Brachycera; Muscomorpha; Ephydroidea; Drosophilidae; Drosophila; Hawaiian Drosophila	PF00151.14^Lipase^Lipase^10-200^E:1.2e-38	.	.	GO:0005576^cellular_component^extracellular region`GO:0005615^cellular_component^extracellular space`GO:0016020^cellular_component^membrane`GO:0005886^cellular_component^plasma membrane`GO:0008201^molecular_function^heparin binding`GO:0004620^molecular_function^phospholipase activity`GO:0016042^biological_process^lipid catabolic process	.
TR136|c0_g1	TR136|c0_g1_i1	CU059_DROME^CU059_DROME^Q:183-1055,H:1-291^60.82%ID^E:3e-127^RecName: Full=UPF0769 protein CG18675;^Eukaryota; Metazoa; Ecdysozoa; Arthropoda; Hexapoda; Insecta; Pterygota; Neoptera; Endopterygota; Diptera; Brachycera; Muscomorpha; Ephydroidea; Drosophilidae; Drosophila; Sophophora	A0A084VZZ6_9DIPT^A0A084VZZ6_9DIPT^Q:183-1055,H:1-291^68.73%ID^E:2e-148^SubName: Full=AGAP002817-PA-like protein {ECO:0000313|EMBL:KFB43540.1};^Eukaryota; Metazoa; Ecdysozoa; Arthropoda; Hexapoda; Insecta; Pterygota; Neoptera; Endopterygota; Diptera; Nematocera; Culicoidea; Culicidae; Anophelinae; Anopheles	TR136|c0_g1_i1|m.176	183-1058[+]	CU059_DROME^CU059_DROME^Q:1-291,H:1-291^60.82%ID^E:1e-128^RecName: Full=UPF0769 protein CG18675;^Eukaryota; Metazoa; Ecdysozoa; Arthropoda; Hexapoda; Insecta; Pterygota; Neoptera; Endopterygota; Diptera; Brachycera; Muscomorpha; Ephydroidea; Drosophilidae; Drosophila; Sophophora	A0A084VZZ6_9DIPT^A0A084VZZ6_9DIPT^Q:1-291,H:1-291^68.73%ID^E:8e-150^SubName: Full=AGAP002817-PA-like protein {ECO:0000313|EMBL:KFB43540.1};^Eukaryota; Metazoa; Ecdysozoa; Arthropoda; Hexapoda; Insecta; Pterygota; Neoptera; Endopterygota; Diptera; Nematocera; Culicoidea; Culicidae; Anophelinae; Anopheles	PF11069.3^DUF2870^Protein of unknown function (DUF2870)^188-285^E:3.2e-39	.	NOG74285^	GO:0048812^biological_process^neuron projection morphogenesis	.
TR137|c0_g1	TR137|c0_g1_i1	YSM6_CAEEL^YSM6_CAEEL^Q:317-45,H:124-213^28.72%ID^E:5e-06^RecName: Full=Putative uncharacterized transposon-derived protein F52C9.6;^Eukaryota; Metazoa; Ecdysozoa; Nematoda; Chromadorea; Rhabditida; Rhabditoidea; Rhabditidae; Peloderinae; Caenorhabditis	A0A023EX67_AEDAL^A0A023EX67_AEDAL^Q:443-27,H:803-940^51.08%ID^E:5e-38^SubName: Full=Putative exo endo phos {ECO:0000313|EMBL:JAC13491.1};^Eukaryota; Metazoa; Ecdysozoa; Arthropoda; Hexapoda; Insecta; Pterygota; Neoptera; Endopterygota; Diptera; Nematocera; Culicoidea; Culicidae; Culicinae; Aedini; Aedes; Stegomyia	TR137|c0_g1_i1|m.177	3-443[-]	YSM6_CAEEL^YSM6_CAEEL^Q:43-133,H:124-213^28.72%ID^E:4e-06^RecName: Full=Putative uncharacterized transposon-derived protein F52C9.6;^Eukaryota; Metazoa; Ecdysozoa; Nematoda; Chromadorea; Rhabditida; Rhabditoidea; Rhabditidae; Peloderinae; Caenorhabditis	A0A023EX67_AEDAL^A0A023EX67_AEDAL^Q:1-139,H:803-940^51.08%ID^E:4e-38^SubName: Full=Putative exo endo phos {ECO:0000313|EMBL:JAC13491.1};^Eukaryota; Metazoa; Ecdysozoa; Arthropoda; Hexapoda; Insecta; Pterygota; Neoptera; Endopterygota; Diptera; Nematocera; Culicoidea; Culicidae; Culicinae; Aedini; Aedes; Stegomyia	.	.	.	.	.
TR137|c0_g2	TR137|c0_g2_i1	.	T1E1T8_9DIPT^T1E1T8_9DIPT^Q:444-187,H:781-866^53.49%ID^E:1e-25^.^.`T1E1T8_9DIPT^T1E1T8_9DIPT^Q:176-18,H:869-921^39.62%ID^E:1e-25^.^.	.	.	.	.	.	.	.	.	.
TR138|c0_g1	TR138|c0_g1_i1	NRF6_CAEEL^NRF6_CAEEL^Q:8-394,H:361-502^30.34%ID^E:8e-06^RecName: Full=Nose resistant to fluoxetine protein 6;^Eukaryota; Metazoa; Ecdysozoa; Nematoda; Chromadorea; Rhabditida; Rhabditoidea; Rhabditidae; Peloderinae; Caenorhabditis	B4JJI2_DROGR^B4JJI2_DROGR^Q:53-370,H:284-392^33.33%ID^E:1e-08^SubName: Full=GH12252 {ECO:0000313|EMBL:EDV99734.1};^Eukaryota; Metazoa; Ecdysozoa; Arthropoda; Hexapoda; Insecta; Pterygota; Neoptera; Endopterygota; Diptera; Brachycera; Muscomorpha; Ephydroidea; Drosophilidae; Drosophila; Hawaiian Drosophila	TR138|c0_g1_i1|m.179	2-400[+]	NRF6_CAEEL^NRF6_CAEEL^Q:3-131,H:361-502^30.34%ID^E:7e-06^RecName: Full=Nose resistant to fluoxetine protein 6;^Eukaryota; Metazoa; Ecdysozoa; Nematoda; Chromadorea; Rhabditida; Rhabditoidea; Rhabditidae; Peloderinae; Caenorhabditis	B4JJI2_DROGR^B4JJI2_DROGR^Q:18-123,H:284-392^33.33%ID^E:1e-08^SubName: Full=GH12252 {ECO:0000313|EMBL:EDV99734.1};^Eukaryota; Metazoa; Ecdysozoa; Arthropoda; Hexapoda; Insecta; Pterygota; Neoptera; Endopterygota; Diptera; Brachycera; Muscomorpha; Ephydroidea; Drosophilidae; Drosophila; Hawaiian Drosophila	PF01757.17^Acyl_transf_3^Acyltransferase family^21-126^E:1.5e-11	.	.	GO:0016021^cellular_component^integral component of membrane`GO:0008289^molecular_function^lipid binding`GO:0016747^molecular_function^transferase activity, transferring acyl groups other than amino-acyl groups`GO:0006869^biological_process^lipid transport`GO:0007275^biological_process^multicellular organismal development	GO:0016747^molecular_function^transferase activity, transferring acyl groups other than amino-acyl groups
TR138|c0_g2	TR138|c0_g2_i1	NRF6_CAEEL^NRF6_CAEEL^Q:8-394,H:361-502^30.34%ID^E:8e-06^RecName: Full=Nose resistant to fluoxetine protein 6;^Eukaryota; Metazoa; Ecdysozoa; Nematoda; Chromadorea; Rhabditida; Rhabditoidea; Rhabditidae; Peloderinae; Caenorhabditis	B4JJI2_DROGR^B4JJI2_DROGR^Q:53-370,H:284-392^33.33%ID^E:1e-08^SubName: Full=GH12252 {ECO:0000313|EMBL:EDV99734.1};^Eukaryota; Metazoa; Ecdysozoa; Arthropoda; Hexapoda; Insecta; Pterygota; Neoptera; Endopterygota; Diptera; Brachycera; Muscomorpha; Ephydroidea; Drosophilidae; Drosophila; Hawaiian Drosophila	TR138|c0_g2_i1|m.180	2-400[+]	NRF6_CAEEL^NRF6_CAEEL^Q:3-131,H:361-502^30.34%ID^E:7e-06^RecName: Full=Nose resistant to fluoxetine protein 6;^Eukaryota; Metazoa; Ecdysozoa; Nematoda; Chromadorea; Rhabditida; Rhabditoidea; Rhabditidae; Peloderinae; Caenorhabditis	B4JJI2_DROGR^B4JJI2_DROGR^Q:18-123,H:284-392^33.33%ID^E:1e-08^SubName: Full=GH12252 {ECO:0000313|EMBL:EDV99734.1};^Eukaryota; Metazoa; Ecdysozoa; Arthropoda; Hexapoda; Insecta; Pterygota; Neoptera; Endopterygota; Diptera; Brachycera; Muscomorpha; Ephydroidea; Drosophilidae; Drosophila; Hawaiian Drosophila	PF01757.17^Acyl_transf_3^Acyltransferase family^21-126^E:1.5e-11	.	.	GO:0016021^cellular_component^integral component of membrane`GO:0008289^molecular_function^lipid binding`GO:0016747^molecular_function^transferase activity, transferring acyl groups other than amino-acyl groups`GO:0006869^biological_process^lipid transport`GO:0007275^biological_process^multicellular organismal development	GO:0016747^molecular_function^transferase activity, transferring acyl groups other than amino-acyl groups
TR139|c0_g1	TR139|c0_g1_i1	BAR2_CHIPA^BAR2_CHIPA^Q:520-167,H:36-162^34.38%ID^E:1e-07^RecName: Full=Balbiani ring protein 2;^Eukaryota; Metazoa; Ecdysozoa; Arthropoda; Hexapoda; Insecta; Pterygota; Neoptera; Endopterygota; Diptera; Nematocera; Chironomoidea; Chironomidae; Chironominae; Chironomus	Q23782_CHITU^Q23782_CHITU^Q:520-167,H:60-187^35.16%ID^E:6e-08^SubName: Full=BRc protein {ECO:0000313|EMBL:CAA29433.1};^Eukaryota; Metazoa; Ecdysozoa; Arthropoda; Hexapoda; Insecta; Pterygota; Neoptera; Endopterygota; Diptera; Nematocera; Chironomoidea; Chironomidae; Chironominae; Chironomus	TR139|c0_g1_i1|m.181	149-520[-]	BAR2_CHIPA^BAR2_CHIPA^Q:1-118,H:36-162^35.16%ID^E:3e-19^RecName: Full=Balbiani ring protein 2;^Eukaryota; Metazoa; Ecdysozoa; Arthropoda; Hexapoda; Insecta; Pterygota; Neoptera; Endopterygota; Diptera; Nematocera; Chironomoidea; Chironomidae; Chironominae; Chironomus	Q23782_CHITU^Q23782_CHITU^Q:1-118,H:60-187^35.16%ID^E:6e-19^SubName: Full=BRc protein {ECO:0000313|EMBL:CAA29433.1};^Eukaryota; Metazoa; Ecdysozoa; Arthropoda; Hexapoda; Insecta; Pterygota; Neoptera; Endopterygota; Diptera; Nematocera; Chironomoidea; Chironomidae; Chironominae; Chironomus	.	.	.	GO:0005576^cellular_component^extracellular region	.
TR140|c0_g1	TR140|c0_g1_i1	TIA1_MOUSE^TIA1_MOUSE^Q:1467-568,H:1-305^51.28%ID^E:1e-92^RecName: Full=Nucleolysin TIA-1;^Eukaryota; Metazoa; Chordata; Craniata; Vertebrata; Euteleostomi; Mammalia; Eutheria; Euarchontoglires; Glires; Rodentia; Sciurognathi; Muroidea; Muridae; Murinae; Mus; Mus	W5JUE3_ANODA^W5JUE3_ANODA^Q:1446-625,H:9-285^77.34%ID^E:5e-145^SubName: Full=Nucleolysin tia-1 {ECO:0000313|EMBL:ETN67962.1};^Eukaryota; Metazoa; Ecdysozoa; Arthropoda; Hexapoda; Insecta; Pterygota; Neoptera; Endopterygota; Diptera; Nematocera; Culicoidea; Culicidae; Anophelinae; Anopheles`W5JUE3_ANODA^W5JUE3_ANODA^Q:1200-652,H:2-171^25.4%ID^E:2e-13^SubName: Full=Nucleolysin tia-1 {ECO:0000313|EM…	TR140|c0_g1_i1|m.182	205-1467[-]	TIA1_HUMAN^TIA1_HUMAN^Q:1-396,H:1-376^45.23%ID^E:8e-101^RecName: Full=Nucleolysin TIA-1 isoform p40;^Eukaryota; Metazoa; Chordata; Craniata; Vertebrata; Euteleostomi; Mammalia; Eutheria; Euarchontoglires; Primates; Haplorrhini; Catarrhini; Hominidae; Homo	Q175B9_AEDAE^Q175B9_AEDAE^Q:8-420,H:9-453^58.26%ID^E:1e-165^SubName: Full=AAEL006710-PA {ECO:0000313|EMBL:EAT41668.1};^Eukaryota; Metazoa; Ecdysozoa; Arthropoda; Hexapoda; Insecta; Pterygota; Neoptera; Endopterygota; Diptera; Nematocera; Culicoidea; Culicidae; Culicinae; Aedini; Aedes; Stegomyia`Q175B9_AEDAE^Q175B9_AEDAE^Q:90-272,H:2-171^24.48%ID^E:5e-13^SubName: Full=AAEL006710-PA {ECO:0000313|E…	PF00076.17^RRM_1^RNA recognition motif. (a.k.a. RRM, RBD, or RNP domain)^9-75^E:2.8e-17`PF14259.1^RRM_6^RNA recognition motif (a.k.a. RRM, RBD, or RNP domain)^9-67^E:5.6e-08`PF13893.1^RRM_5^RNA recognition motif. (a.k.a. RRM, RBD, or RNP domain)^23-80^E:1.4e-09`PF00076.17^RRM_1^RNA recognition motif. (a.k.a. RRM, RBD, or RNP domain)^98-168^E:2.1e-22`PF14259.1^RRM_6^RNA recognition motif (a.k.a. R…	.	COG0724^Rna-binding protein	GO:0010494^cellular_component^cytoplasmic stress granule`GO:0097165^cellular_component^nuclear stress granule`GO:0017091^molecular_function^AU-rich element binding`GO:0000166^molecular_function^nucleotide binding`GO:0008143^molecular_function^poly(A) binding`GO:0044822^molecular_function^poly(A) RNA binding`GO:0006915^biological_process^apoptotic process`GO:0042036^biological_process^negative reg…	GO:0003676^molecular_function^nucleic acid binding
TR140|c0_g2	TR140|c0_g2_i1	TIAR_HUMAN^TIAR_HUMAN^Q:467-6,H:2-155^58.97%ID^E:1e-46^RecName: Full=Nucleolysin TIAR;^Eukaryota; Metazoa; Chordata; Craniata; Vertebrata; Euteleostomi; Mammalia; Eutheria; Euarchontoglires; Primates; Haplorrhini; Catarrhini; Hominidae; Homo`TIAR_HUMAN^TIAR_HUMAN^Q:443-6,H:99-257^25.45%ID^E:6e-09^RecName: Full=Nucleolysin TIAR;^Eukaryota; Metazoa; Chordata; Craniata; Vertebrata; Euteleostomi; Mam…	D6WSZ4_TRICA^D6WSZ4_TRICA^Q:446-3,H:9-155^81.76%ID^E:1e-75^.^.`D6WSZ4_TRICA^D6WSZ4_TRICA^Q:443-3,H:98-258^25.75%ID^E:3e-10^.^.	TR140|c0_g2_i1|m.184	3-467[-]	TIAR_HUMAN^TIAR_HUMAN^Q:1-154,H:2-155^58.97%ID^E:1e-50^RecName: Full=Nucleolysin TIAR;^Eukaryota; Metazoa; Chordata; Craniata; Vertebrata; Euteleostomi; Mammalia; Eutheria; Euarchontoglires; Primates; Haplorrhini; Catarrhini; Hominidae; Homo`TIAR_HUMAN^TIAR_HUMAN^Q:9-154,H:99-257^25.45%ID^E:9e-12^RecName: Full=Nucleolysin TIAR;^Eukaryota; Metazoa; Chordata; Craniata; Vertebrata; Euteleostomi; Mam…	D6WSZ4_TRICA^D6WSZ4_TRICA^Q:8-155,H:9-155^81.76%ID^E:6e-84^.^.`D6WSZ4_TRICA^D6WSZ4_TRICA^Q:9-155,H:98-258^25.75%ID^E:2e-13^.^.	PF00076.17^RRM_1^RNA recognition motif. (a.k.a. RRM, RBD, or RNP domain)^9-75^E:4.3e-18`PF14259.1^RRM_6^RNA recognition motif (a.k.a. RRM, RBD, or RNP domain)^9-68^E:9.2e-09`PF13893.1^RRM_5^RNA recognition motif. (a.k.a. RRM, RBD, or RNP domain)^23-80^E:2.4e-10`PF00076.17^RRM_1^RNA recognition motif. (a.k.a. RRM, RBD, or RNP domain)^98-155^E:3.7e-18`PF14259.1^RRM_6^RNA recognition motif (a.k.a. R…	.	COG0724^Rna-binding protein	GO:0005737^cellular_component^cytoplasm`GO:0010494^cellular_component^cytoplasmic stress granule`GO:0070062^cellular_component^extracellular vesicular exosome`GO:0005764^cellular_component^lysosome`GO:0005634^cellular_component^nucleus`GO:0017091^molecular_function^AU-rich element binding`GO:0000166^molecular_function^nucleotide binding`GO:0044822^molecular_function^poly(A) RNA binding`GO:0003723…	GO:0003676^molecular_function^nucleic acid binding
TR141|c0_g1	TR141|c0_g1_i1	.	.	.	.	.	.	.	.	.	.	.
TR142|c0_g1	TR142|c0_g1_i1	BAB1_DROME^BAB1_DROME^Q:819-574,H:134-213^28.05%ID^E:6e-06^RecName: Full=Protein bric-a-brac 1;^Eukaryota; Metazoa; Ecdysozoa; Arthropoda; Hexapoda; Insecta; Pterygota; Neoptera; Endopterygota; Diptera; Brachycera; Muscomorpha; Ephydroidea; Drosophilidae; Drosophila; Sophophora	N6TBK4_DENPD^N6TBK4_DENPD^Q:837-583,H:14-99^31.4%ID^E:5e-06^.^.	TR142|c0_g1_i1|m.185	172-900[-]	BRC4_DROME^BRC4_DROME^Q:32-133,H:43-133^27.45%ID^E:4e-06^RecName: Full=Broad-complex core protein isoform 6;^Eukaryota; Metazoa; Ecdysozoa; Arthropoda; Hexapoda; Insecta; Pterygota; Neoptera; Endopterygota; Diptera; Brachycera; Muscomorpha; Ephydroidea; Drosophilidae; Drosophila; Sophophora	N6TBK4_DENPD^N6TBK4_DENPD^Q:13-106,H:4-99^29.17%ID^E:2e-06^.^.	PF00651.26^BTB^BTB/POZ domain^15-112^E:1.5e-16	.	.	GO:0005634^cellular_component^nucleus`GO:0003677^molecular_function^DNA binding`GO:0046872^molecular_function^metal ion binding`GO:0000977^molecular_function^RNA polymerase II regulatory region sequence-specific DNA binding`GO:0003700^molecular_function^sequence-specific DNA binding transcription factor activity`GO:0006914^biological_process^autophagy`GO:0008219^biological_process^cell death`GO:0…	GO:0005515^molecular_function^protein binding
TR143|c0_g1	TR143|c0_g1_i1	.	.	.	.	.	.	.	.	.	.	.
TR143|c0_g2	TR143|c0_g2_i1	.	.	.	.	.	.	.	.	.	.	.
TR144|c0_g1	TR144|c0_g1_i1	FTN_DROME^FTN_DROME^Q:261-590,H:77-182^55.45%ID^E:8e-19^RecName: Full=Flightin;^Eukaryota; Metazoa; Ecdysozoa; Arthropoda; Hexapoda; Insecta; Pterygota; Neoptera; Endopterygota; Diptera; Brachycera; Muscomorpha; Ephydroidea; Drosophilidae; Drosophila; Sophophora	B0X050_CULQU^B0X050_CULQU^Q:2407-1187,H:43-450^46.59%ID^E:3e-132^.^.	TR144|c0_g1_i1|m.187	192-593[+]	FTN_DROME^FTN_DROME^Q:24-133,H:77-182^56.36%ID^E:4e-35^RecName: Full=Flightin;^Eukaryota; Metazoa; Ecdysozoa; Arthropoda; Hexapoda; Insecta; Pterygota; Neoptera; Endopterygota; Diptera; Brachycera; Muscomorpha; Ephydroidea; Drosophilidae; Drosophila; Sophophora	U5EF38_9DIPT^U5EF38_9DIPT^Q:15-133,H:13-133^59.5%ID^E:2e-41^.^.	.	.	NOG41341^Pfam:DUF3478	GO:0031672^cellular_component^A band`GO:0005863^cellular_component^striated muscle myosin thick filament`GO:0008307^molecular_function^structural constituent of muscle`GO:0097493^molecular_function^structural molecule activity conferring elasticity`GO:0007527^biological_process^adult somatic muscle development`GO:0014703^biological_process^oscillatory muscle contraction`GO:0045214^biological_proc…	.
TR144|c0_g1	TR144|c0_g1_i1	FTN_DROME^FTN_DROME^Q:261-590,H:77-182^55.45%ID^E:8e-19^RecName: Full=Flightin;^Eukaryota; Metazoa; Ecdysozoa; Arthropoda; Hexapoda; Insecta; Pterygota; Neoptera; Endopterygota; Diptera; Brachycera; Muscomorpha; Ephydroidea; Drosophilidae; Drosophila; Sophophora	B0X050_CULQU^B0X050_CULQU^Q:2407-1187,H:43-450^46.59%ID^E:3e-132^.^.	TR144|c0_g1_i1|m.186	1145-2497[-]	.	B0X050_CULQU^B0X050_CULQU^Q:31-437,H:43-450^46.59%ID^E:6e-138^.^.	PF06585.6^JHBP^Haemolymph juvenile hormone binding protein (JHBP)^1-230^E:1.1e-33	sigP:1^19^0.619^YES	.	.	.
TR144|c0_g2	TR144|c0_g2_i1	FTN_DROME^FTN_DROME^Q:261-578,H:77-178^54.72%ID^E:1e-16^RecName: Full=Flightin;^Eukaryota; Metazoa; Ecdysozoa; Arthropoda; Hexapoda; Insecta; Pterygota; Neoptera; Endopterygota; Diptera; Brachycera; Muscomorpha; Ephydroidea; Drosophilidae; Drosophila; Sophophora	B0X050_CULQU^B0X050_CULQU^Q:2081-861,H:43-450^46.59%ID^E:2e-133^.^.	TR144|c0_g2_i1|m.189	192-581[+]	FTN_DROME^FTN_DROME^Q:24-129,H:77-178^55.66%ID^E:1e-32^RecName: Full=Flightin;^Eukaryota; Metazoa; Ecdysozoa; Arthropoda; Hexapoda; Insecta; Pterygota; Neoptera; Endopterygota; Diptera; Brachycera; Muscomorpha; Ephydroidea; Drosophilidae; Drosophila; Sophophora	U5EF38_9DIPT^U5EF38_9DIPT^Q:1-129,H:1-129^57.25%ID^E:4e-40^.^.	.	.	NOG41341^Pfam:DUF3478	GO:0031672^cellular_component^A band`GO:0005863^cellular_component^striated muscle myosin thick filament`GO:0008307^molecular_function^structural constituent of muscle`GO:0097493^molecular_function^structural molecule activity conferring elasticity`GO:0007527^biological_process^adult somatic muscle development`GO:0014703^biological_process^oscillatory muscle contraction`GO:0045214^biological_proc…	.
TR144|c0_g2	TR144|c0_g2_i1	FTN_DROME^FTN_DROME^Q:261-578,H:77-178^54.72%ID^E:1e-16^RecName: Full=Flightin;^Eukaryota; Metazoa; Ecdysozoa; Arthropoda; Hexapoda; Insecta; Pterygota; Neoptera; Endopterygota; Diptera; Brachycera; Muscomorpha; Ephydroidea; Drosophilidae; Drosophila; Sophophora	B0X050_CULQU^B0X050_CULQU^Q:2081-861,H:43-450^46.59%ID^E:2e-133^.^.	TR144|c0_g2_i1|m.188	819-2171[-]	.	B0X050_CULQU^B0X050_CULQU^Q:31-437,H:43-450^46.59%ID^E:6e-138^.^.	PF06585.6^JHBP^Haemolymph juvenile hormone binding protein (JHBP)^1-230^E:1.1e-33	sigP:1^19^0.619^YES	.	.	.
TR145|c0_g1	TR145|c0_g1_i1	.	.	.	.	.	.	.	.	.	.	.
TR146|c0_g1	TR146|c0_g1_i1	TF2AA_DROME^TF2AA_DROME^Q:132-266,H:11-55^51.11%ID^E:3e-11^RecName: Full=Transcription initiation factor IIA subunit 1;^Eukaryota; Metazoa; Ecdysozoa; Arthropoda; Hexapoda; Insecta; Pterygota; Neoptera; Endopterygota; Diptera; Brachycera; Muscomorpha; Ephydroidea; Drosophilidae; Drosophila; Sophophora	E0VTQ3_PEDHC^E0VTQ3_PEDHC^Q:132-266,H:11-55^64.44%ID^E:8e-12^SubName: Full=Transcription initiation factor IIA alpha chain TFIIA p30, putative {ECO:0000313|EMBL:EEB16759.1};^Eukaryota; Metazoa; Ecdysozoa; Arthropoda; Hexapoda; Insecta; Pterygota; Neoptera; Paraneoptera; Phthiraptera; Anoplura; Pediculidae; Pediculus	TR146|c0_g1_i1|m.190	96-548[+]	TF2AA_DROME^TF2AA_DROME^Q:13-60,H:11-58^50%ID^E:1e-12^RecName: Full=Transcription initiation factor IIA subunit 1;^Eukaryota; Metazoa; Ecdysozoa; Arthropoda; Hexapoda; Insecta; Pterygota; Neoptera; Endopterygota; Diptera; Brachycera; Muscomorpha; Ephydroidea; Drosophilidae; Drosophila; Sophophora	E0VTQ3_PEDHC^E0VTQ3_PEDHC^Q:13-60,H:11-58^62.5%ID^E:4e-13^SubName: Full=Transcription initiation factor IIA alpha chain TFIIA p30, putative {ECO:0000313|EMBL:EEB16759.1};^Eukaryota; Metazoa; Ecdysozoa; Arthropoda; Hexapoda; Insecta; Pterygota; Neoptera; Paraneoptera; Phthiraptera; Anoplura; Pediculidae; Pediculus	PF03153.8^TFIIA^Transcription factor IIA, alpha/beta subunit^13-128^E:3e-19	.	COG5149^transcription initiation factor	GO:0005634^cellular_component^nucleus`GO:0005672^cellular_component^transcription factor TFIIA complex`GO:0017025^molecular_function^TBP-class protein binding`GO:0001129^molecular_function^TBP-class protein binding RNA polymerase II transcription factor activity involved in preinitiation complex assembly`GO:0001094^molecular_function^TFIID-class transcription factor binding`GO:0045944^biological_…	GO:0006367^biological_process^transcription initiation from RNA polymerase II promoter`GO:0005672^cellular_component^transcription factor TFIIA complex
TR147|c0_g1	TR147|c0_g1_i1	RL34_AEDAL^RL34_AEDAL^Q:38-328,H:1-97^70.1%ID^E:3e-40^RecName: Full=60S ribosomal protein L34;^Eukaryota; Metazoa; Ecdysozoa; Arthropoda; Hexapoda; Insecta; Pterygota; Neoptera; Endopterygota; Diptera; Nematocera; Culicoidea; Culicidae; Culicinae; Aedini; Aedes; Stegomyia	B2YI49_9BILA^B2YI49_9BILA^Q:38-328,H:1-97^79.38%ID^E:2e-49^.^.	TR147|c0_g1_i1|m.192	38-382[+]	RL34_AEDAL^RL34_AEDAL^Q:1-112,H:1-111^70.54%ID^E:5e-47^RecName: Full=60S ribosomal protein L34;^Eukaryota; Metazoa; Ecdysozoa; Arthropoda; Hexapoda; Insecta; Pterygota; Neoptera; Endopterygota; Diptera; Nematocera; Culicoidea; Culicidae; Culicinae; Aedini; Aedes; Stegomyia	B2YI49_9BILA^B2YI49_9BILA^Q:1-113,H:1-113^79.65%ID^E:3e-59^.^.	PF01199.13^Ribosomal_L34e^Ribosomal protein L34e^1-94^E:6.5e-38	.	.	GO:0005840^cellular_component^ribosome`GO:0003735^molecular_function^structural constituent of ribosome`GO:0006412^biological_process^translation	GO:0003735^molecular_function^structural constituent of ribosome`GO:0006412^biological_process^translation`GO:0005622^cellular_component^intracellular`GO:0005840^cellular_component^ribosome
TR148|c0_g1	TR148|c0_g1_i1	.	Q16PM1_AEDAE^Q16PM1_AEDAE^Q:287-27,H:150-236^75.86%ID^E:1e-42^SubName: Full=AAEL011591-PA {ECO:0000313|EMBL:EAT36318.1};^Eukaryota; Metazoa; Ecdysozoa; Arthropoda; Hexapoda; Insecta; Pterygota; Neoptera; Endopterygota; Diptera; Nematocera; Culicoidea; Culicidae; Culicinae; Aedini; Aedes; Stegomyia	.	.	.	.	.	.	.	.	.
TR149|c0_g1	TR149|c0_g1_i1	.	.	.	.	.	.	.	.	.	.	.
TR150|c0_g1	TR150|c0_g1_i1	NFU1_DROWI^NFU1_DROWI^Q:4-222,H:186-258^73.97%ID^E:6e-34^RecName: Full=NFU1 iron-sulfur cluster scaffold homolog, mitochondrial {ECO:0000250|UniProtKB:Q9UMS0};^Eukaryota; Metazoa; Ecdysozoa; Arthropoda; Hexapoda; Insecta; Pterygota; Neoptera; Endopterygota; Diptera; Brachycera; Muscomorpha; Ephydroidea; Drosophilidae; Drosophila; Sophophora	K1QY89_CRAGI^K1QY89_CRAGI^Q:4-228,H:119-193^77.33%ID^E:3e-34^SubName: Full=NFU1 iron-sulfur cluster scaffold-like protein, mitochondrial {ECO:0000313|EMBL:EKC36094.1};^Eukaryota; Metazoa; Lophotrochozoa; Mollusca; Bivalvia; Pteriomorphia; Ostreoida; Ostreoidea; Ostreidae; Crassostrea	.	.	.	.	.	.	COG0694^Involved in iron-sulfur cluster biogenesis. Binds a 4Fe- 4S cluster, can transfer this cluster to apoproteins, and thereby intervenes in the maturation of Fe S proteins. Could also act as a scaffold chaperone for damaged Fe S proteins (By similarity)	GO:0005739^cellular_component^mitochondrion`GO:0005506^molecular_function^iron ion binding`GO:0051536^molecular_function^iron-sulfur cluster binding`GO:0016226^biological_process^iron-sulfur cluster assembly	.
TR151|c0_g1	TR151|c0_g1_i1	.	.	.	.	.	.	.	.	.	.	.
TR151|c0_g2	TR151|c0_g2_i1	.	.	.	.	.	.	.	.	.	.	.
TR152|c0_g1	TR152|c0_g1_i1	SRPK3_MOUSE^SRPK3_MOUSE^Q:496-152,H:450-564^46.96%ID^E:3e-26^RecName: Full=SRSF protein kinase 3;^Eukaryota; Metazoa; Chordata; Craniata; Vertebrata; Euteleostomi; Mammalia; Eutheria; Euarchontoglires; Glires; Rodentia; Sciurognathi; Muroidea; Muridae; Murinae; Mus; Mus	W8BMU6_CERCA^W8BMU6_CERCA^Q:496-152,H:131-245^52.17%ID^E:1e-29^SubName: Full=SRSF protein kinase 2 {ECO:0000313|EMBL:JAB94691.1};^Eukaryota; Metazoa; Ecdysozoa; Arthropoda; Hexapoda; Insecta; Pterygota; Neoptera; Endopterygota; Diptera; Brachycera; Muscomorpha; Tephritoidea; Tephritidae; Ceratitis; Ceratitis	TR152|c0_g1_i1|m.193	23-496[-]	SRPK3_MOUSE^SRPK3_MOUSE^Q:1-115,H:450-564^46.96%ID^E:1e-31^RecName: Full=SRSF protein kinase 3;^Eukaryota; Metazoa; Chordata; Craniata; Vertebrata; Euteleostomi; Mammalia; Eutheria; Euarchontoglires; Glires; Rodentia; Sciurognathi; Muroidea; Muridae; Murinae; Mus; Mus	W8BMU6_CERCA^W8BMU6_CERCA^Q:1-115,H:131-245^52.17%ID^E:3e-34^SubName: Full=SRSF protein kinase 2 {ECO:0000313|EMBL:JAB94691.1};^Eukaryota; Metazoa; Ecdysozoa; Arthropoda; Hexapoda; Insecta; Pterygota; Neoptera; Endopterygota; Diptera; Brachycera; Muscomorpha; Tephritoidea; Tephritidae; Ceratitis; Ceratitis	.	.	.	GO:0005524^molecular_function^ATP binding`GO:0004674^molecular_function^protein serine/threonine kinase activity`GO:0030154^biological_process^cell differentiation`GO:0060537^biological_process^muscle tissue development`GO:0006468^biological_process^protein phosphorylation`GO:0007519^biological_process^skeletal muscle tissue development	.
TR153|c0_g1	TR153|c0_g1_i1	ABCGN_DICDI^ABCGN_DICDI^Q:297-1,H:83-181^46.46%ID^E:5e-26^RecName: Full=ABC transporter G family member 23;^Eukaryota; Amoebozoa; Mycetozoa; Dictyosteliida; Dictyostelium	W5J5L5_ANODA^W5J5L5_ANODA^Q:297-1,H:86-184^83.84%ID^E:1e-50^SubName: Full=Abc transporter {ECO:0000313|EMBL:ETN58688.1};^Eukaryota; Metazoa; Ecdysozoa; Arthropoda; Hexapoda; Insecta; Pterygota; Neoptera; Endopterygota; Diptera; Nematocera; Culicoidea; Culicidae; Anophelinae; Anopheles	TR153|c0_g1_i1|m.195	1-297[-]	ABCGN_DICDI^ABCGN_DICDI^Q:1-99,H:83-181^46.46%ID^E:5e-26^RecName: Full=ABC transporter G family member 23;^Eukaryota; Amoebozoa; Mycetozoa; Dictyosteliida; Dictyostelium	W5J5L5_ANODA^W5J5L5_ANODA^Q:1-99,H:86-184^83.84%ID^E:1e-50^SubName: Full=Abc transporter {ECO:0000313|EMBL:ETN58688.1};^Eukaryota; Metazoa; Ecdysozoa; Arthropoda; Hexapoda; Insecta; Pterygota; Neoptera; Endopterygota; Diptera; Nematocera; Culicoidea; Culicidae; Anophelinae; Anopheles	PF00005.22^ABC_tran^ABC transporter^1-83^E:1e-10	.	COG1131^(ABC) transporter	GO:0016021^cellular_component^integral component of membrane`GO:0005524^molecular_function^ATP binding`GO:0016887^molecular_function^ATPase activity`GO:0006810^biological_process^transport	GO:0005524^molecular_function^ATP binding`GO:0016887^molecular_function^ATPase activity
TR154|c0_g1	TR154|c0_g1_i1	RD23B_BOVIN^RD23B_BOVIN^Q:470-898,H:180-320^47.55%ID^E:8e-29^RecName: Full=UV excision repair protein RAD23 homolog B;^Eukaryota; Metazoa; Chordata; Craniata; Vertebrata; Euteleostomi; Mammalia; Eutheria; Laurasiatheria; Cetartiodactyla; Ruminantia; Pecora; Bovidae; Bovinae; Bos`RD23B_BOVIN^RD23B_BOVIN^Q:44-256,H:1-74^54.05%ID^E:2e-15^RecName: Full=UV excision repair protein RAD23 homolog B;^Euka…	T1FNF7_HELRO^T1FNF7_HELRO^Q:44-898,H:2-273^39.02%ID^E:1e-47^SubName: Full=Uncharacterized protein {ECO:0000313|EMBL:ESN97390.1, ECO:0000313|EnsemblMetazoa:HelroP185916};^Eukaryota; Metazoa; Lophotrochozoa; Annelida; Clitellata; Hirudinida; Hirudinea; Rhynchobdellida; Glossiphoniidae; Helobdella	TR154|c0_g1_i1|m.196	44-898[+]	RD23B_BOVIN^RD23B_BOVIN^Q:1-285,H:1-320^40.12%ID^E:1e-56^RecName: Full=UV excision repair protein RAD23 homolog B;^Eukaryota; Metazoa; Chordata; Craniata; Vertebrata; Euteleostomi; Mammalia; Eutheria; Laurasiatheria; Cetartiodactyla; Ruminantia; Pecora; Bovidae; Bovinae; Bos	E1ZYJ5_CAMFO^E1ZYJ5_CAMFO^Q:1-285,H:1-256^45.61%ID^E:1e-66^SubName: Full=UV excision repair protein RAD23-like protein B {ECO:0000313|EMBL:EFN73749.1};^Eukaryota; Metazoa; Ecdysozoa; Arthropoda; Hexapoda; Insecta; Pterygota; Neoptera; Endopterygota; Hymenoptera; Apocrita; Aculeata; Vespoidea; Formicidae; Formicinae; Camponotus	PF11976.3^Rad60-SLD^Ubiquitin-2 like Rad60 SUMO-like^1-71^E:8.3e-08`PF00240.18^ubiquitin^Ubiquitin family^6-71^E:1.5e-19`PF13881.1^Rad60-SLD_2^Ubiquitin-2 like Rad60 SUMO-like^34-66^E:0.016`PF00627.26^UBA^UBA/TS-N domain^152-188^E:1.2e-12`PF09280.6^XPC-binding^XPC-binding domain^240-285^E:6.5e-16	.	COG5272^Ribosomal protein	GO:0005737^cellular_component^cytoplasm`GO:0000502^cellular_component^proteasome complex`GO:0071942^cellular_component^XPC complex`GO:0003684^molecular_function^damaged DNA binding`GO:0000715^biological_process^nucleotide-excision repair, DNA damage recognition`GO:0043161^biological_process^proteasome-mediated ubiquitin-dependent protein catabolic process`GO:0032434^biological_process^regulation …	GO:0005515^molecular_function^protein binding`GO:0003684^molecular_function^damaged DNA binding`GO:0006289^biological_process^nucleotide-excision repair`GO:0043161^biological_process^proteasome-mediated ubiquitin-dependent protein catabolic process
TR155|c0_g1	TR155|c0_g1_i1	.	.	.	.	.	.	.	.	.	.	.
TR155|c0_g1	TR155|c0_g1_i2	.	.	.	.	.	.	.	.	.	.	.
TR156|c0_g1	TR156|c0_g1_i1	.	.	TR156|c0_g1_i1|m.197	3-470[+]	.	Q16X27_AEDAE^Q16X27_AEDAE^Q:7-156,H:784-932^25.33%ID^E:8e-06^SubName: Full=AAEL009019-PA {ECO:0000313|EMBL:EAT39153.1};^Eukaryota; Metazoa; Ecdysozoa; Arthropoda; Hexapoda; Insecta; Pterygota; Neoptera; Endopterygota; Diptera; Nematocera; Culicoidea; Culicidae; Culicinae; Aedini; Aedes; Stegomyia	.	.	.	.	.
TR156|c0_g2	TR156|c0_g2_i1	.	.	TR156|c0_g2_i1|m.198	3-470[+]	.	Q16X27_AEDAE^Q16X27_AEDAE^Q:7-156,H:784-932^25.33%ID^E:8e-06^SubName: Full=AAEL009019-PA {ECO:0000313|EMBL:EAT39153.1};^Eukaryota; Metazoa; Ecdysozoa; Arthropoda; Hexapoda; Insecta; Pterygota; Neoptera; Endopterygota; Diptera; Nematocera; Culicoidea; Culicidae; Culicinae; Aedini; Aedes; Stegomyia	.	.	.	.	.
TR157|c0_g1	TR157|c0_g1_i1	.	.	.	.	.	.	.	.	.	.	.
TR157|c0_g2	TR157|c0_g2_i1	.	.	.	.	.	.	.	.	.	.	.
TR157|c0_g3	TR157|c0_g3_i1	.	.	.	.	.	.	.	.	.	.	.
TR158|c0_g1	TR158|c0_g1_i1	RL10A_SPOFR^RL10A_SPOFR^Q:15-305,H:34-78^40.21%ID^E:3e-12^RecName: Full=60S ribosomal protein L10a;^Eukaryota; Metazoa; Ecdysozoa; Arthropoda; Hexapoda; Insecta; Pterygota; Neoptera; Endopterygota; Lepidoptera; Glossata; Ditrysia; Noctuoidea; Noctuidae; Amphipyrinae; Spodoptera	B2YHY6_9BILA^B2YHY6_9BILA^Q:15-305,H:33-77^42.27%ID^E:4e-13^.^.	.	.	.	.	.	.	.	GO:0015934^cellular_component^large ribosomal subunit`GO:0003723^molecular_function^RNA binding`GO:0003735^molecular_function^structural constituent of ribosome`GO:0006412^biological_process^translation	.
TR159|c0_g1	TR159|c0_g1_i1	DYHC_DROME^DYHC_DROME^Q:294-1,H:3267-3365^74.75%ID^E:3e-42^RecName: Full=Dynein heavy chain, cytoplasmic;^Eukaryota; Metazoa; Ecdysozoa; Arthropoda; Hexapoda; Insecta; Pterygota; Neoptera; Endopterygota; Diptera; Brachycera; Muscomorpha; Ephydroidea; Drosophilidae; Drosophila; Sophophora	B0WM18_CULQU^B0WM18_CULQU^Q:294-1,H:3278-3376^77.78%ID^E:6e-42^.^.	.	.	.	.	.	.	COG5245^heavy chain	GO:0005938^cellular_component^cell cortex`GO:0005737^cellular_component^cytoplasm`GO:0005868^cellular_component^cytoplasmic dynein complex`GO:0030286^cellular_component^dynein complex`GO:0045169^cellular_component^fusome`GO:0045172^cellular_component^germline ring canal`GO:0005794^cellular_component^Golgi apparatus`GO:0000776^cellular_component^kinetochore`GO:0005874^cellular_component^microtubul…	.
TR159|c0_g2	TR159|c0_g2_i1	DYHC_DROME^DYHC_DROME^Q:294-1,H:3267-3365^74.75%ID^E:3e-42^RecName: Full=Dynein heavy chain, cytoplasmic;^Eukaryota; Metazoa; Ecdysozoa; Arthropoda; Hexapoda; Insecta; Pterygota; Neoptera; Endopterygota; Diptera; Brachycera; Muscomorpha; Ephydroidea; Drosophilidae; Drosophila; Sophophora	B0WM18_CULQU^B0WM18_CULQU^Q:294-1,H:3278-3376^77.78%ID^E:6e-42^.^.	.	.	.	.	.	.	COG5245^heavy chain	GO:0005938^cellular_component^cell cortex`GO:0005737^cellular_component^cytoplasm`GO:0005868^cellular_component^cytoplasmic dynein complex`GO:0030286^cellular_component^dynein complex`GO:0045169^cellular_component^fusome`GO:0045172^cellular_component^germline ring canal`GO:0005794^cellular_component^Golgi apparatus`GO:0000776^cellular_component^kinetochore`GO:0005874^cellular_component^microtubul…	.
TR160|c0_g1	TR160|c0_g1_i1	SMDC1_HUMAN^SMDC1_HUMAN^Q:342-151,H:119-181^46.88%ID^E:4e-10^RecName: Full=SAYSvFN domain-containing protein 1;^Eukaryota; Metazoa; Chordata; Craniata; Vertebrata; Euteleostomi; Mammalia; Eutheria; Euarchontoglires; Primates; Haplorrhini; Catarrhini; Hominidae; Homo	G3VZQ3_SARHA^G3VZQ3_SARHA^Q:591-151,H:1-155^36.48%ID^E:2e-18^SubName: Full=Uncharacterized protein {ECO:0000313|Ensembl:ENSSHAP00000008658};^Eukaryota; Metazoa; Chordata; Craniata; Vertebrata; Euteleostomi; Mammalia; Metatheria; Dasyuromorphia; Dasyuridae; Sarcophilus	.	.	.	.	.	.	.	GO:0030659^cellular_component^cytoplasmic vesicle membrane`GO:0016021^cellular_component^integral component of membrane`GO:0043231^cellular_component^intracellular membrane-bounded organelle	.
TR161|c0_g1	TR161|c0_g1_i1	SER3_DROME^SER3_DROME^Q:453-109,H:158-270^39.5%ID^E:5e-14^RecName: Full=Serine protease 3;^Eukaryota; Metazoa; Ecdysozoa; Arthropoda; Hexapoda; Insecta; Pterygota; Neoptera; Endopterygota; Diptera; Brachycera; Muscomorpha; Ephydroidea; Drosophilidae; Drosophila; Sophophora	A0A084WA61_9DIPT^A0A084WA61_9DIPT^Q:447-91,H:158-276^55.83%ID^E:1e-30^SubName: Full=AGAP006677-PA-like protein {ECO:0000313|EMBL:KFB47105.1};^Eukaryota; Metazoa; Ecdysozoa; Arthropoda; Hexapoda; Insecta; Pterygota; Neoptera; Endopterygota; Diptera; Nematocera; Culicoidea; Culicidae; Anophelinae; Anopheles	TR161|c0_g1_i1|m.200	88-453[-]	SER3_DROME^SER3_DROME^Q:1-115,H:158-270^39.5%ID^E:2e-14^RecName: Full=Serine protease 3;^Eukaryota; Metazoa; Ecdysozoa; Arthropoda; Hexapoda; Insecta; Pterygota; Neoptera; Endopterygota; Diptera; Brachycera; Muscomorpha; Ephydroidea; Drosophilidae; Drosophila; Sophophora	A0A084WA61_9DIPT^A0A084WA61_9DIPT^Q:3-121,H:158-276^55.83%ID^E:4e-31^SubName: Full=AGAP006677-PA-like protein {ECO:0000313|EMBL:KFB47105.1};^Eukaryota; Metazoa; Ecdysozoa; Arthropoda; Hexapoda; Insecta; Pterygota; Neoptera; Endopterygota; Diptera; Nematocera; Culicoidea; Culicidae; Anophelinae; Anopheles	PF00089.21^Trypsin^Trypsin^6-109^E:1.7e-13	.	COG5640^protease	GO:0004175^molecular_function^endopeptidase activity`GO:0004252^molecular_function^serine-type endopeptidase activity`GO:0006508^biological_process^proteolysis	GO:0004252^molecular_function^serine-type endopeptidase activity`GO:0006508^biological_process^proteolysis
TR162|c0_g1	TR162|c0_g1_i1	CATL_DROME^CATL_DROME^Q:68-568,H:53-216^62.35%ID^E:1e-68^RecName: Full=Cathepsin L;^Eukaryota; Metazoa; Ecdysozoa; Arthropoda; Hexapoda; Insecta; Pterygota; Neoptera; Endopterygota; Diptera; Brachycera; Muscomorpha; Ephydroidea; Drosophilidae; Drosophila; Sophophora	Q1PA56_AEDAE^Q1PA56_AEDAE^Q:11-568,H:1-184^66.31%ID^E:2e-77^SubName: Full=Cathepsin L {ECO:0000313|EMBL:ABE72970.1};^Eukaryota; Metazoa; Ecdysozoa; Arthropoda; Hexapoda; Insecta; Pterygota; Neoptera; Endopterygota; Diptera; Nematocera; Culicoidea; Culicidae; Culicinae; Aedini; Aedes; Stegomyia	TR162|c0_g1_i1|m.201	2-568[+]	CATL_SARPE^CATL_SARPE^Q:18-189,H:17-184^63.79%ID^E:2e-70^RecName: Full=Cathepsin L;^Eukaryota; Metazoa; Ecdysozoa; Arthropoda; Hexapoda; Insecta; Pterygota; Neoptera; Endopterygota; Diptera; Brachycera; Muscomorpha; Oestroidea; Sarcophagidae; Sarcophaga; Boettcherisca	W5JP51_ANODA^W5JP51_ANODA^Q:4-189,H:1-189^66.14%ID^E:8e-84^SubName: Full=Cathepsin l {ECO:0000313|EMBL:ETN64675.1};^Eukaryota; Metazoa; Ecdysozoa; Arthropoda; Hexapoda; Insecta; Pterygota; Neoptera; Endopterygota; Diptera; Nematocera; Culicoidea; Culicidae; Anophelinae; Anopheles	PF08246.7^Inhibitor_I29^Cathepsin propeptide inhibitor domain (I29)^29-89^E:1.3e-14`PF00112.18^Peptidase_C1^Papain family cysteine protease^127-184^E:5.2e-25	sigP:1^18^0.906^YES	.	GO:0005764^cellular_component^lysosome`GO:0008234^molecular_function^cysteine-type peptidase activity`GO:0030154^biological_process^cell differentiation`GO:0007275^biological_process^multicellular organismal development	GO:0008234^molecular_function^cysteine-type peptidase activity`GO:0006508^biological_process^proteolysis
TR163|c0_g1	TR163|c0_g1_i1	.	.	TR163|c0_g1_i1|m.202	1-405[+]	.	.	.	.	.	.	.
TR164|c0_g1	TR164|c0_g1_i1	.	Q17DA8_AEDAE^Q17DA8_AEDAE^Q:229-837,H:31-234^69.76%ID^E:1e-52^SubName: Full=AAEL004280-PA {ECO:0000313|EMBL:EAT44321.1};^Eukaryota; Metazoa; Ecdysozoa; Arthropoda; Hexapoda; Insecta; Pterygota; Neoptera; Endopterygota; Diptera; Nematocera; Culicoidea; Culicidae; Culicinae; Aedini; Aedes; Stegomyia	TR164|c0_g1_i1|m.203	1-849[+]	.	Q9VNM9_DROME^Q9VNM9_DROME^Q:49-282,H:1-233^62.87%ID^E:1e-80^SubName: Full=FI01546p {ECO:0000313|EMBL:ABV82176.1};^Eukaryota; Metazoa; Ecdysozoa; Arthropoda; Hexapoda; Insecta; Pterygota; Neoptera; Endopterygota; Diptera; Brachycera; Muscomorpha; Ephydroidea; Drosophilidae; Drosophila; Sophophora	PF07898.8^DUF1676^Protein of unknown function (DUF1676)^102-194^E:4.8e-23	.	.	.	.
TR165|c0_g1	TR165|c0_g1_i1	HEXA_ANOGA^HEXA_ANOGA^Q:2118-112,H:27-691^42.38%ID^E:6e-149^RecName: Full=Hexamerin-1.1;^Eukaryota; Metazoa; Ecdysozoa; Arthropoda; Hexapoda; Insecta; Pterygota; Neoptera; Endopterygota; Diptera; Nematocera; Culicoidea; Culicidae; Anophelinae; Anopheles	B0W462_CULQU^B0W462_CULQU^Q:2133-109,H:19-689^56.83%ID^E:0^.^.	TR165|c0_g1_i1|m.204	94-2214[-]	HEXA_ANOGA^HEXA_ANOGA^Q:14-701,H:7-691^42.61%ID^E:1e-164^RecName: Full=Hexamerin-1.1;^Eukaryota; Metazoa; Ecdysozoa; Arthropoda; Hexapoda; Insecta; Pterygota; Neoptera; Endopterygota; Diptera; Nematocera; Culicoidea; Culicidae; Anophelinae; Anopheles	B0W462_CULQU^B0W462_CULQU^Q:11-702,H:1-689^56.73%ID^E:0^.^.	PF03722.9^Hemocyanin_N^Hemocyanin, all-alpha domain^40-163^E:5.8e-40`PF00372.14^Hemocyanin_M^Hemocyanin, copper containing domain^168-436^E:2.5e-78`PF03723.9^Hemocyanin_C^Hemocyanin, ig-like domain^446-697^E:6.2e-84	.	opiNOG19341^Major Facilitator Superfamily	GO:0005615^cellular_component^extracellular space`GO:0045735^molecular_function^nutrient reservoir activity	.
TR166|c0_g1	TR166|c0_g1_i1	.	.	.	.	.	.	.	.	.	.	.
TR167|c0_g1	TR167|c0_g1_i1	S35F6_HUMAN^S35F6_HUMAN^Q:2-433,H:187-336^34%ID^E:8e-21^RecName: Full=Solute carrier family 35 member F6;^Eukaryota; Metazoa; Chordata; Craniata; Vertebrata; Euteleostomi; Mammalia; Eutheria; Euarchontoglires; Primates; Haplorrhini; Catarrhini; Hominidae; Homo	H9JS25_BOMMO^H9JS25_BOMMO^Q:2-484,H:188-350^33.33%ID^E:1e-21^SubName: Full=Uncharacterized protein {ECO:0000313|EnsemblMetazoa:BGIBMGA012335-TA};^Eukaryota; Metazoa; Ecdysozoa; Arthropoda; Hexapoda; Insecta; Pterygota; Neoptera; Endopterygota; Lepidoptera; Glossata; Ditrysia; Bombycoidea; Bombycidae; Bombycinae; Bombyx	TR167|c0_g1_i1|m.205	2-616[+]	S35F6_PONAB^S35F6_PONAB^Q:1-144,H:187-336^34%ID^E:6e-23^RecName: Full=Solute carrier family 35 member F6;^Eukaryota; Metazoa; Chordata; Craniata; Vertebrata; Euteleostomi; Mammalia; Eutheria; Euarchontoglires; Primates; Haplorrhini; Catarrhini; Hominidae; Pongo	H9JS25_BOMMO^H9JS25_BOMMO^Q:1-161,H:188-350^33.33%ID^E:3e-25^SubName: Full=Uncharacterized protein {ECO:0000313|EnsemblMetazoa:BGIBMGA012335-TA};^Eukaryota; Metazoa; Ecdysozoa; Arthropoda; Hexapoda; Insecta; Pterygota; Neoptera; Endopterygota; Lepidoptera; Glossata; Ditrysia; Bombycoidea; Bombycidae; Bombycinae; Bombyx	PF03151.11^TPT^Triose-phosphate Transporter family^5-142^E:2.3e-08	.	.	GO:0016021^cellular_component^integral component of membrane`GO:0005765^cellular_component^lysosomal membrane`GO:0005739^cellular_component^mitochondrion`GO:1901029^biological_process^negative regulation of mitochondrial outer membrane permeabilization involved in apoptotic signaling pathway`GO:0008284^biological_process^positive regulation of cell proliferation`GO:0006810^biological_process^tran…	.
TR168|c0_g1	TR168|c0_g1_i1	.	.	.	.	.	.	.	.	.	.	.
TR169|c0_g1	TR169|c0_g1_i1	.	.	.	.	.	.	.	.	.	.	.
TR170|c0_g1	TR170|c0_g1_i1	.	U5EV16_9DIPT^U5EV16_9DIPT^Q:45-680,H:76-285^39.15%ID^E:7e-41^.^.	TR170|c0_g1_i1|m.206	3-686[+]	.	U5EV16_9DIPT^U5EV16_9DIPT^Q:15-226,H:76-285^39.15%ID^E:6e-41^.^.	PF14529.1^Exo_endo_phos_2^Endonuclease-reverse transcriptase^40-159^E:3.9e-23	.	.	.	.
TR170|c0_g1	TR170|c0_g1_i2	.	U5EV16_9DIPT^U5EV16_9DIPT^Q:45-680,H:76-285^38.68%ID^E:9e-40^.^.	.	.	.	.	.	.	.	.	.
TR171|c0_g1	TR171|c0_g1_i1	GPA8_DICDI^GPA8_DICDI^Q:2-295,H:236-329^41.84%ID^E:8e-17^RecName: Full=Guanine nucleotide-binding protein alpha-8 subunit;^Eukaryota; Amoebozoa; Mycetozoa; Dictyosteliida; Dictyostelium	F4PVC6_DICFS^F4PVC6_DICFS^Q:2-295,H:234-327^44.9%ID^E:2e-16^SubName: Full=G-protein subunit alpha 8 {ECO:0000313|EMBL:EGG19940.1};^Eukaryota; Amoebozoa; Mycetozoa; Dictyosteliida; Dictyostelium	.	.	.	.	.	.	.	GO:0005834^cellular_component^heterotrimeric G-protein complex`GO:0031683^molecular_function^G-protein beta/gamma-subunit complex binding`GO:0001664^molecular_function^G-protein coupled receptor binding`GO:0005525^molecular_function^GTP binding`GO:0003924^molecular_function^GTPase activity`GO:0046872^molecular_function^metal ion binding`GO:0004871^molecular_function^signal transducer activity`GO:…	.
TR172|c0_g1	TR172|c0_g1_i1	.	.	.	.	.	.	.	.	.	.	.
TR172|c0_g2	TR172|c0_g2_i1	.	.	.	.	.	.	.	.	.	.	.
TR173|c0_g1	TR173|c0_g1_i1	KAPC_DROME^KAPC_DROME^Q:262-1320,H:1-353^96.32%ID^E:0^RecName: Full=cAMP-dependent protein kinase catalytic subunit;^Eukaryota; Metazoa; Ecdysozoa; Arthropoda; Hexapoda; Insecta; Pterygota; Neoptera; Endopterygota; Diptera; Brachycera; Muscomorpha; Ephydroidea; Drosophilidae; Drosophila; Sophophora	B4NY66_DROYA^B4NY66_DROYA^Q:256-1320,H:134-488^96.06%ID^E:0^.^.	TR173|c0_g1_i1|m.209	262-1323[+]	KAPC_DROME^KAPC_DROME^Q:1-353,H:1-353^96.32%ID^E:0^RecName: Full=cAMP-dependent protein kinase catalytic subunit;^Eukaryota; Metazoa; Ecdysozoa; Arthropoda; Hexapoda; Insecta; Pterygota; Neoptera; Endopterygota; Diptera; Brachycera; Muscomorpha; Ephydroidea; Drosophilidae; Drosophila; Sophophora	B4MVA0_DROWI^B4MVA0_DROWI^Q:1-353,H:146-498^96.32%ID^E:0^SubName: Full=GK15458 {ECO:0000313|EMBL:EDW76445.1};^Eukaryota; Metazoa; Ecdysozoa; Arthropoda; Hexapoda; Insecta; Pterygota; Neoptera; Endopterygota; Diptera; Brachycera; Muscomorpha; Ephydroidea; Drosophilidae; Drosophila; Sophophora	PF00069.20^Pkinase^Protein kinase domain^48-300^E:1.4e-66`PF07714.12^Pkinase_Tyr^Protein tyrosine kinase^49-283^E:4.8e-32`PF14531.1^Kinase-like^Kinase-like^144-283^E:6.5e-07	.	COG0515^Serine Threonine protein kinase	GO:0005952^cellular_component^cAMP-dependent protein kinase complex`GO:0005886^cellular_component^plasma membrane`GO:0005524^molecular_function^ATP binding`GO:0004691^molecular_function^cAMP-dependent protein kinase activity`GO:0004674^molecular_function^protein serine/threonine kinase activity`GO:0007615^biological_process^anesthesia-resistant memory`GO:0007448^biological_process^anterior/poster…	GO:0004672^molecular_function^protein kinase activity`GO:0005524^molecular_function^ATP binding`GO:0006468^biological_process^protein phosphorylation
TR174|c0_g1	TR174|c0_g1_i1	CO4A2_ASCSU^CO4A2_ASCSU^Q:493-389,H:1717-1752^55.56%ID^E:7e-06^RecName: Full=Collagen alpha-2(IV) chain;^Eukaryota; Metazoa; Ecdysozoa; Nematoda; Chromadorea; Ascaridida; Ascaridoidea; Ascarididae; Ascaris	B0WDA5_CULQU^B0WDA5_CULQU^Q:505-380,H:1690-1731^80.95%ID^E:4e-15^.^.	.	.	.	.	.	.	.	GO:0005604^cellular_component^basement membrane`GO:0005581^cellular_component^collagen trimer`GO:0005201^molecular_function^extracellular matrix structural constituent	.
TR175|c0_g1	TR175|c0_g1_i1	M3K4_HUMAN^M3K4_HUMAN^Q:1183-446,H:1385-1608^55.47%ID^E:5e-78^RecName: Full=Mitogen-activated protein kinase kinase kinase 4;^Eukaryota; Metazoa; Chordata; Craniata; Vertebrata; Euteleostomi; Mammalia; Eutheria; Euarchontoglires; Primates; Haplorrhini; Catarrhini; Hominidae; Homo	A0A034W4T3_BACDO^A0A034W4T3_BACDO^Q:1183-464,H:235-454^69.58%ID^E:2e-111^.^.	TR175|c0_g1_i1|m.213	386-1027[-]	M3K4_HUMAN^M3K4_HUMAN^Q:1-194,H:1419-1608^57.44%ID^E:7e-66^RecName: Full=Mitogen-activated protein kinase kinase kinase 4;^Eukaryota; Metazoa; Chordata; Craniata; Vertebrata; Euteleostomi; Mammalia; Eutheria; Euarchontoglires; Primates; Haplorrhini; Catarrhini; Hominidae; Homo	Q16SX1_AEDAE^Q16SX1_AEDAE^Q:1-190,H:1216-1403^79.47%ID^E:7e-96^SubName: Full=AAEL010466-PA {ECO:0000313|EMBL:EAT37548.1};^Eukaryota; Metazoa; Ecdysozoa; Arthropoda; Hexapoda; Insecta; Pterygota; Neoptera; Endopterygota; Diptera; Nematocera; Culicoidea; Culicidae; Culicinae; Aedini; Aedes; Stegomyia	PF00069.20^Pkinase^Protein kinase domain^1-184^E:3.9e-43`PF07714.12^Pkinase_Tyr^Protein tyrosine kinase^1-182^E:3.6e-21`PF14531.1^Kinase-like^Kinase-like^25-142^E:6.7e-10	.	COG0515^Serine Threonine protein kinase	GO:0005737^cellular_component^cytoplasm`GO:0048471^cellular_component^perinuclear region of cytoplasm`GO:0005524^molecular_function^ATP binding`GO:0004709^molecular_function^MAP kinase kinase kinase activity`GO:0046872^molecular_function^metal ion binding`GO:0000186^biological_process^activation of MAPKK activity`GO:0060718^biological_process^chorionic trophoblast cell differentiation`GO:0035556^…	GO:0004672^molecular_function^protein kinase activity`GO:0005524^molecular_function^ATP binding`GO:0006468^biological_process^protein phosphorylation
TR176|c0_g1	TR176|c0_g1_i1	ATG3_XENTR^ATG3_XENTR^Q:303-1,H:36-136^56.44%ID^E:8e-36^RecName: Full=Ubiquitin-like-conjugating enzyme ATG3;^Eukaryota; Metazoa; Chordata; Craniata; Vertebrata; Euteleostomi; Amphibia; Batrachia; Anura; Pipoidea; Pipidae; Xenopodinae; Xenopus; Silurana	E0VY66_PEDHC^E0VY66_PEDHC^Q:303-22,H:36-129^64.89%ID^E:3e-36^RecName: Full=Autophagy-related protein 3 {ECO:0000256|RuleBase:RU004405};^Eukaryota; Metazoa; Ecdysozoa; Arthropoda; Hexapoda; Insecta; Pterygota; Neoptera; Paraneoptera; Phthiraptera; Anoplura; Pediculidae; Pediculus	TR176|c0_g1_i1|m.214	1-303[-]	ATG3_XENTR^ATG3_XENTR^Q:1-101,H:36-136^56.44%ID^E:7e-36^RecName: Full=Ubiquitin-like-conjugating enzyme ATG3;^Eukaryota; Metazoa; Chordata; Craniata; Vertebrata; Euteleostomi; Amphibia; Batrachia; Anura; Pipoidea; Pipidae; Xenopodinae; Xenopus; Silurana	E0VY66_PEDHC^E0VY66_PEDHC^Q:1-94,H:36-129^64.89%ID^E:2e-36^RecName: Full=Autophagy-related protein 3 {ECO:0000256|RuleBase:RU004405};^Eukaryota; Metazoa; Ecdysozoa; Arthropoda; Hexapoda; Insecta; Pterygota; Neoptera; Paraneoptera; Phthiraptera; Anoplura; Pediculidae; Pediculus	PF03986.8^Autophagy_N^Autophagocytosis associated protein (Atg3), N-terminal domain^1-84^E:2.6e-35	.	.	GO:0000153^cellular_component^cytoplasmic ubiquitin ligase complex`GO:0005829^cellular_component^cytosol`GO:0019777^molecular_function^Atg12 transferase activity`GO:0019776^molecular_function^Atg8 ligase activity`GO:0000045^biological_process^autophagic vacuole assembly`GO:0043653^biological_process^mitochondrial fragmentation involved in apoptotic process`GO:0000422^biological_process^mitochondr…	.
TR176|c0_g2	TR176|c0_g2_i1	ATG3_XENTR^ATG3_XENTR^Q:285-1,H:42-136^55.79%ID^E:2e-32^RecName: Full=Ubiquitin-like-conjugating enzyme ATG3;^Eukaryota; Metazoa; Chordata; Craniata; Vertebrata; Euteleostomi; Amphibia; Batrachia; Anura; Pipoidea; Pipidae; Xenopodinae; Xenopus; Silurana	E0VY66_PEDHC^E0VY66_PEDHC^Q:285-22,H:42-129^63.64%ID^E:2e-32^RecName: Full=Autophagy-related protein 3 {ECO:0000256|RuleBase:RU004405};^Eukaryota; Metazoa; Ecdysozoa; Arthropoda; Hexapoda; Insecta; Pterygota; Neoptera; Paraneoptera; Phthiraptera; Anoplura; Pediculidae; Pediculus	.	.	.	.	.	.	.	GO:0000153^cellular_component^cytoplasmic ubiquitin ligase complex`GO:0005829^cellular_component^cytosol`GO:0019777^molecular_function^Atg12 transferase activity`GO:0019776^molecular_function^Atg8 ligase activity`GO:0000045^biological_process^autophagic vacuole assembly`GO:0043653^biological_process^mitochondrial fragmentation involved in apoptotic process`GO:0000422^biological_process^mitochondr…	.
TR177|c0_g1	TR177|c0_g1_i1	TMEDA_DROMO^TMEDA_DROMO^Q:531-412,H:167-206^90%ID^E:1e-16^RecName: Full=Transmembrane emp24 domain-containing protein bai {ECO:0000250|UniProtKB:Q8SXY6};^Eukaryota; Metazoa; Ecdysozoa; Arthropoda; Hexapoda; Insecta; Pterygota; Neoptera; Endopterygota; Diptera; Brachycera; Muscomorpha; Ephydroidea; Drosophilidae; Drosophila	B0XKL5_CULQU^B0XKL5_CULQU^Q:531-415,H:55-93^94.87%ID^E:2e-16^.^.	.	.	.	.	.	.	.	GO:0016021^cellular_component^integral component of membrane`GO:0009953^biological_process^dorsal/ventral pattern formation`GO:0006810^biological_process^transport	.
TR178|c0_g1	TR178|c0_g1_i1	41_DROME^41_DROME^Q:4-243,H:977-1057^60.49%ID^E:2e-24^RecName: Full=Protein 4.1 homolog;^Eukaryota; Metazoa; Ecdysozoa; Arthropoda; Hexapoda; Insecta; Pterygota; Neoptera; Endopterygota; Diptera; Brachycera; Muscomorpha; Ephydroidea; Drosophilidae; Drosophila; Sophophora`41_DROME^41_DROME^Q:1-240,H:869-949^30.86%ID^E:4e-06^RecName: Full=Protein 4.1 homolog;^Eukaryota; Metazoa; Ecdysozoa; Arthropo…	Q7PVA6_ANOGA^Q7PVA6_ANOGA^Q:4-243,H:922-1001^65%ID^E:1e-27^.^.	.	.	.	.	.	.	.	GO:0005856^cellular_component^cytoskeleton`GO:0005886^cellular_component^plasma membrane`GO:0005918^cellular_component^septate junction`GO:0005920^cellular_component^smooth septate junction`GO:0008092^molecular_function^cytoskeletal protein binding`GO:0005198^molecular_function^structural molecule activity`GO:0007527^biological_process^adult somatic muscle development`GO:0061343^biological_proces…	.
TR179|c0_g1	TR179|c0_g1_i1	TACC2_HUMAN^TACC2_HUMAN^Q:91-606,H:2771-2942^30.81%ID^E:1e-13^RecName: Full=Transforming acidic coiled-coil-containing protein 2;^Eukaryota; Metazoa; Chordata; Craniata; Vertebrata; Euteleostomi; Mammalia; Eutheria; Euarchontoglires; Primates; Haplorrhini; Catarrhini; Hominidae; Homo	A0A023EV34_AEDAL^A0A023EV34_AEDAL^Q:67-612,H:384-565^66.48%ID^E:4e-63^SubName: Full=Putative transforming acidic coiled-coil protein {ECO:0000313|EMBL:JAC12856.1};^Eukaryota; Metazoa; Ecdysozoa; Arthropoda; Hexapoda; Insecta; Pterygota; Neoptera; Endopterygota; Diptera; Nematocera; Culicoidea; Culicidae; Culicinae; Aedini; Aedes; Stegomyia	TR179|c0_g1_i1|m.215	1-624[+]	TACC2_HUMAN^TACC2_HUMAN^Q:17-202,H:2759-2942^30.65%ID^E:4e-18^RecName: Full=Transforming acidic coiled-coil-containing protein 2;^Eukaryota; Metazoa; Chordata; Craniata; Vertebrata; Euteleostomi; Mammalia; Eutheria; Euarchontoglires; Primates; Haplorrhini; Catarrhini; Hominidae; Homo	A0A023EV34_AEDAL^A0A023EV34_AEDAL^Q:9-207,H:371-568^64.82%ID^E:3e-78^SubName: Full=Putative transforming acidic coiled-coil protein {ECO:0000313|EMBL:JAC12856.1};^Eukaryota; Metazoa; Ecdysozoa; Arthropoda; Hexapoda; Insecta; Pterygota; Neoptera; Endopterygota; Diptera; Nematocera; Culicoidea; Culicidae; Culicinae; Aedini; Aedes; Stegomyia	PF05010.9^TACC^Transforming acidic coiled-coil-containing protein (TACC)^12-202^E:1.4e-34	.	.	GO:0005737^cellular_component^cytoplasm`GO:0005794^cellular_component^Golgi apparatus`GO:0005815^cellular_component^microtubule organizing center`GO:0005730^cellular_component^nucleolus`GO:0005634^cellular_component^nucleus`GO:0035257^molecular_function^nuclear hormone receptor binding`GO:0030953^biological_process^astral microtubule organization`GO:0021987^biological_process^cerebral cortex deve…	.
TR180|c0_g1	TR180|c0_g1_i1	PTP10_DROME^PTP10_DROME^Q:286-11,H:1075-1162^36.96%ID^E:9e-10^RecName: Full=Tyrosine-protein phosphatase 10D;^Eukaryota; Metazoa; Ecdysozoa; Arthropoda; Hexapoda; Insecta; Pterygota; Neoptera; Endopterygota; Diptera; Brachycera; Muscomorpha; Ephydroidea; Drosophilidae; Drosophila; Sophophora	A0A077YZS8_TRITR^A0A077YZS8_TRITR^Q:991-11,H:125-450^36.97%ID^E:3e-60^.^.	TR180|c0_g1_i1|m.216	2-994[-]	PTP10_DROME^PTP10_DROME^Q:93-331,H:912-1165^28.52%ID^E:8e-12^RecName: Full=Tyrosine-protein phosphatase 10D;^Eukaryota; Metazoa; Ecdysozoa; Arthropoda; Hexapoda; Insecta; Pterygota; Neoptera; Endopterygota; Diptera; Brachycera; Muscomorpha; Ephydroidea; Drosophilidae; Drosophila; Sophophora	A0A077YZS8_TRITR^A0A077YZS8_TRITR^Q:2-328,H:125-450^36.97%ID^E:5e-61^.^.	PF00041.16^fn3^Fibronectin type III domain^142-208^E:8.7e-05	.	COG5599^protein tyrosine phosphatase	GO:0045177^cellular_component^apical part of cell`GO:0030424^cellular_component^axon`GO:0016021^cellular_component^integral component of membrane`GO:0005886^cellular_component^plasma membrane`GO:0004721^molecular_function^phosphoprotein phosphatase activity`GO:0004725^molecular_function^protein tyrosine phosphatase activity`GO:0005001^molecular_function^transmembrane receptor protein tyrosine pho…	GO:0005515^molecular_function^protein binding
TR181|c0_g1	TR181|c0_g1_i1	.	.	.	.	.	.	.	.	.	.	.
TR182|c0_g1	TR182|c0_g1_i1	COPB2_DROME^COPB2_DROME^Q:3-254,H:769-852^46.43%ID^E:9e-18^RecName: Full=Coatomer subunit beta';^Eukaryota; Metazoa; Ecdysozoa; Arthropoda; Hexapoda; Insecta; Pterygota; Neoptera; Endopterygota; Diptera; Brachycera; Muscomorpha; Ephydroidea; Drosophilidae; Drosophila; Sophophora	U5EY35_9DIPT^U5EY35_9DIPT^Q:3-257,H:768-851^67.06%ID^E:3e-30^.^.	TR182|c0_g1_i1|m.217	3-314[+]	COPB2_DROME^COPB2_DROME^Q:1-84,H:769-852^46.43%ID^E:8e-18^RecName: Full=Coatomer subunit beta';^Eukaryota; Metazoa; Ecdysozoa; Arthropoda; Hexapoda; Insecta; Pterygota; Neoptera; Endopterygota; Diptera; Brachycera; Muscomorpha; Ephydroidea; Drosophilidae; Drosophila; Sophophora	U5EY35_9DIPT^U5EY35_9DIPT^Q:1-85,H:768-851^67.06%ID^E:2e-30^.^.	.	.	COG2319^repeat-containing protein	GO:0030126^cellular_component^COPI vesicle coat`GO:0005795^cellular_component^Golgi stack`GO:0005198^molecular_function^structural molecule activity`GO:0006886^biological_process^intracellular protein transport`GO:0010883^biological_process^regulation of lipid storage`GO:0016192^biological_process^vesicle-mediated transport	.
TR183|c0_g1	TR183|c0_g1_i1	.	.	.	.	.	.	.	.	.	.	.
TR183|c0_g2	TR183|c0_g2_i1	.	.	.	.	.	.	.	.	.	.	.
TR184|c0_g1	TR184|c0_g1_i1	TCPA_DROME^TCPA_DROME^Q:252-1,H:80-163^92.86%ID^E:2e-47^RecName: Full=T-complex protein 1 subunit alpha;^Eukaryota; Metazoa; Ecdysozoa; Arthropoda; Hexapoda; Insecta; Pterygota; Neoptera; Endopterygota; Diptera; Brachycera; Muscomorpha; Ephydroidea; Drosophilidae; Drosophila; Sophophora	A7XUT1_LIRSA^A7XUT1_LIRSA^Q:252-1,H:39-122^92.86%ID^E:2e-47^.^.	.	.	.	.	.	.	COG0459^Prevents misfolding and promotes the refolding and proper assembly of unfolded polypeptides generated under stress conditions (By similarity)	GO:0005875^cellular_component^microtubule associated complex`GO:0005753^cellular_component^mitochondrial proton-transporting ATP synthase complex`GO:0005524^molecular_function^ATP binding`GO:0008553^molecular_function^hydrogen-exporting ATPase activity, phosphorylative mechanism`GO:1902600^biological_process^hydrogen ion transmembrane transport`GO:0007052^biological_process^mitotic spindle organi…	.
TR185|c0_g1	TR185|c0_g1_i1	RTJK_DROME^RTJK_DROME^Q:189-464,H:431-521^43.48%ID^E:5e-14^RecName: Full=RNA-directed DNA polymerase from mobile element jockey;^Eukaryota; Metazoa; Ecdysozoa; Arthropoda; Hexapoda; Insecta; Pterygota; Neoptera; Endopterygota; Diptera; Brachycera; Muscomorpha; Ephydroidea; Drosophilidae; Drosophila; Sophophora	A0A087THU2_9ARAC^A0A087THU2_9ARAC^Q:6-464,H:602-755^40.51%ID^E:3e-22^.^.	TR185|c0_g1_i1|m.218	3-464[+]	RTJK_DROME^RTJK_DROME^Q:63-154,H:431-521^43.48%ID^E:4e-14^RecName: Full=RNA-directed DNA polymerase from mobile element jockey;^Eukaryota; Metazoa; Ecdysozoa; Arthropoda; Hexapoda; Insecta; Pterygota; Neoptera; Endopterygota; Diptera; Brachycera; Muscomorpha; Ephydroidea; Drosophilidae; Drosophila; Sophophora	A0A087THU2_9ARAC^A0A087THU2_9ARAC^Q:2-154,H:602-755^40.51%ID^E:3e-22^.^.	.	.	.	GO:0003964^molecular_function^RNA-directed DNA polymerase activity	.
TR186|c0_g1	TR186|c0_g1_i1	PNUT_DROME^PNUT_DROME^Q:1-456,H:338-484^50.97%ID^E:1e-40^RecName: Full=Protein peanut;^Eukaryota; Metazoa; Ecdysozoa; Arthropoda; Hexapoda; Insecta; Pterygota; Neoptera; Endopterygota; Diptera; Brachycera; Muscomorpha; Ephydroidea; Drosophilidae; Drosophila; Sophophora	K1PCA0_CRAGI^K1PCA0_CRAGI^Q:1-444,H:397-549^50.65%ID^E:4e-41^SubName: Full=Septin-7 {ECO:0000313|EMBL:EKC21442.1};^Eukaryota; Metazoa; Lophotrochozoa; Mollusca; Bivalvia; Pteriomorphia; Ostreoida; Ostreoidea; Ostreidae; Crassostrea	TR186|c0_g1_i1|m.219	1-456[+]	PNUT_DROME^PNUT_DROME^Q:1-152,H:338-484^50.97%ID^E:1e-40^RecName: Full=Protein peanut;^Eukaryota; Metazoa; Ecdysozoa; Arthropoda; Hexapoda; Insecta; Pterygota; Neoptera; Endopterygota; Diptera; Brachycera; Muscomorpha; Ephydroidea; Drosophilidae; Drosophila; Sophophora	K1PCA0_CRAGI^K1PCA0_CRAGI^Q:1-148,H:397-549^50.65%ID^E:4e-41^SubName: Full=Septin-7 {ECO:0000313|EMBL:EKC21442.1};^Eukaryota; Metazoa; Lophotrochozoa; Mollusca; Bivalvia; Pteriomorphia; Ostreoida; Ostreoidea; Ostreidae; Crassostrea	PF00735.13^Septin^Septin^2-75^E:7.8e-29	.	COG5019^Cell division control protein	GO:0016324^cellular_component^apical plasma membrane`GO:0032154^cellular_component^cleavage furrow`GO:0045172^cellular_component^germline ring canal`GO:0005875^cellular_component^microtubule associated complex`GO:0005739^cellular_component^mitochondrion`GO:0005886^cellular_component^plasma membrane`GO:0031105^cellular_component^septin complex`GO:0005940^cellular_component^septin ring`GO:0003779^m…	GO:0005525^molecular_function^GTP binding
TR187|c0_g1	TR187|c0_g1_i1	RTXE_DROME^RTXE_DROME^Q:402-1,H:468-601^40.3%ID^E:1e-26^RecName: Full=Probable RNA-directed DNA polymerase from transposon X-element;^Eukaryota; Metazoa; Ecdysozoa; Arthropoda; Hexapoda; Insecta; Pterygota; Neoptera; Endopterygota; Diptera; Brachycera; Muscomorpha; Ephydroidea; Drosophilidae; Drosophila; Sophophora	F2WZQ5_9NEOP^F2WZQ5_9NEOP^Q:384-1,H:16-143^50%ID^E:2e-37^SubName: Full=Reverse transcriptase {ECO:0000313|EMBL:ADZ95880.1};^Eukaryota; Metazoa; Ecdysozoa; Arthropoda; Hexapoda; Insecta; Pterygota; Neoptera; Endopterygota; Lepidoptera; Glossata; Ditrysia; Drepanoidea; Drepanidae; Drepaninae; Drepana	TR187|c0_g1_i1|m.220	1-402[-]	RTXE_DROME^RTXE_DROME^Q:1-134,H:468-601^40.3%ID^E:1e-26^RecName: Full=Probable RNA-directed DNA polymerase from transposon X-element;^Eukaryota; Metazoa; Ecdysozoa; Arthropoda; Hexapoda; Insecta; Pterygota; Neoptera; Endopterygota; Diptera; Brachycera; Muscomorpha; Ephydroidea; Drosophilidae; Drosophila; Sophophora	F2WZQ5_9NEOP^F2WZQ5_9NEOP^Q:7-134,H:16-143^50%ID^E:2e-37^SubName: Full=Reverse transcriptase {ECO:0000313|EMBL:ADZ95880.1};^Eukaryota; Metazoa; Ecdysozoa; Arthropoda; Hexapoda; Insecta; Pterygota; Neoptera; Endopterygota; Lepidoptera; Glossata; Ditrysia; Drepanoidea; Drepanidae; Drepaninae; Drepana	PF00078.22^RVT_1^Reverse transcriptase (RNA-dependent DNA polymerase)^37-133^E:4e-14	.	.	GO:0003964^molecular_function^RNA-directed DNA polymerase activity`GO:0006278^biological_process^RNA-dependent DNA replication`GO:0006313^biological_process^transposition, DNA-mediated	.
TR187|c0_g2	TR187|c0_g2_i1	RTJK_DROME^RTJK_DROME^Q:402-4,H:470-602^44.03%ID^E:4e-27^RecName: Full=RNA-directed DNA polymerase from mobile element jockey;^Eukaryota; Metazoa; Ecdysozoa; Arthropoda; Hexapoda; Insecta; Pterygota; Neoptera; Endopterygota; Diptera; Brachycera; Muscomorpha; Ephydroidea; Drosophilidae; Drosophila; Sophophora	F2WZQ5_9NEOP^F2WZQ5_9NEOP^Q:384-1,H:16-143^51.56%ID^E:6e-39^SubName: Full=Reverse transcriptase {ECO:0000313|EMBL:ADZ95880.1};^Eukaryota; Metazoa; Ecdysozoa; Arthropoda; Hexapoda; Insecta; Pterygota; Neoptera; Endopterygota; Lepidoptera; Glossata; Ditrysia; Drepanoidea; Drepanidae; Drepaninae; Drepana	TR187|c0_g2_i1|m.221	1-402[-]	RTJK_DROME^RTJK_DROME^Q:1-133,H:470-602^44.03%ID^E:3e-27^RecName: Full=RNA-directed DNA polymerase from mobile element jockey;^Eukaryota; Metazoa; Ecdysozoa; Arthropoda; Hexapoda; Insecta; Pterygota; Neoptera; Endopterygota; Diptera; Brachycera; Muscomorpha; Ephydroidea; Drosophilidae; Drosophila; Sophophora	F2WZQ5_9NEOP^F2WZQ5_9NEOP^Q:7-134,H:16-143^51.56%ID^E:6e-39^SubName: Full=Reverse transcriptase {ECO:0000313|EMBL:ADZ95880.1};^Eukaryota; Metazoa; Ecdysozoa; Arthropoda; Hexapoda; Insecta; Pterygota; Neoptera; Endopterygota; Lepidoptera; Glossata; Ditrysia; Drepanoidea; Drepanidae; Drepaninae; Drepana	PF00078.22^RVT_1^Reverse transcriptase (RNA-dependent DNA polymerase)^37-133^E:2.3e-14	.	.	GO:0003964^molecular_function^RNA-directed DNA polymerase activity	.
TR188|c0_g1	TR188|c0_g1_i1	.	.	.	.	.	.	.	.	.	.	.
TR189|c0_g1	TR189|c0_g1_i1	.	.	.	.	.	.	.	.	.	.	.
TR190|c0_g1	TR190|c0_g1_i1	DHR11_CHICK^DHR11_CHICK^Q:30-299,H:57-144^39.56%ID^E:2e-12^RecName: Full=Dehydrogenase/reductase SDR family member 11;^Eukaryota; Metazoa; Chordata; Craniata; Vertebrata; Euteleostomi; Testudines + Archosauria group; Archosauria; Dinosauria; Saurischia; Theropoda; Coelurosauria; Aves; Neognathae; Galloanserae; Galliformes; Phasianidae; Phasianinae; Gallus	E0VGI8_PEDHC^E0VGI8_PEDHC^Q:9-299,H:48-142^43.88%ID^E:3e-19^SubName: Full=Alcohol dehydrogenase, putative {ECO:0000313|EMBL:EEB12494.1};^Eukaryota; Metazoa; Ecdysozoa; Arthropoda; Hexapoda; Insecta; Pterygota; Neoptera; Paraneoptera; Phthiraptera; Anoplura; Pediculidae; Pediculus	TR190|c0_g1_i1|m.222	3-299[+]	DHR11_CHICK^DHR11_CHICK^Q:10-99,H:57-144^39.56%ID^E:2e-12^RecName: Full=Dehydrogenase/reductase SDR family member 11;^Eukaryota; Metazoa; Chordata; Craniata; Vertebrata; Euteleostomi; Testudines + Archosauria group; Archosauria; Dinosauria; Saurischia; Theropoda; Coelurosauria; Aves; Neognathae; Galloanserae; Galliformes; Phasianidae; Phasianinae; Gallus	E0VGI8_PEDHC^E0VGI8_PEDHC^Q:3-99,H:48-142^43.88%ID^E:2e-19^SubName: Full=Alcohol dehydrogenase, putative {ECO:0000313|EMBL:EEB12494.1};^Eukaryota; Metazoa; Ecdysozoa; Arthropoda; Hexapoda; Insecta; Pterygota; Neoptera; Paraneoptera; Phthiraptera; Anoplura; Pediculidae; Pediculus	PF00106.20^adh_short^short chain dehydrogenase^3-89^E:2.3e-10	.	COG4221^dehydrogenase	GO:0005576^cellular_component^extracellular region`GO:0016491^molecular_function^oxidoreductase activity	GO:0016491^molecular_function^oxidoreductase activity`GO:0008152^biological_process^metabolic process
TR191|c0_g1	TR191|c0_g1_i1	.	.	TR191|c0_g1_i1|m.223	1-477[+]	.	.	.	.	.	.	.
TR192|c0_g1	TR192|c0_g1_i1	DGK2_DROME^DGK2_DROME^Q:101-442,H:1313-1426^53.51%ID^E:1e-30^RecName: Full=Eye-specific diacylglycerol kinase;^Eukaryota; Metazoa; Ecdysozoa; Arthropoda; Hexapoda; Insecta; Pterygota; Neoptera; Endopterygota; Diptera; Brachycera; Muscomorpha; Ephydroidea; Drosophilidae; Drosophila; Sophophora	Q7QFJ1_ANOGA^Q7QFJ1_ANOGA^Q:101-511,H:1361-1497^72.99%ID^E:7e-51^.^.	TR192|c0_g1_i1|m.224	2-517[+]	DGK2_DROME^DGK2_DROME^Q:34-167,H:1313-1446^50.75%ID^E:9e-36^RecName: Full=Eye-specific diacylglycerol kinase;^Eukaryota; Metazoa; Ecdysozoa; Arthropoda; Hexapoda; Insecta; Pterygota; Neoptera; Endopterygota; Diptera; Brachycera; Muscomorpha; Ephydroidea; Drosophilidae; Drosophila; Sophophora	Q7QFJ1_ANOGA^Q7QFJ1_ANOGA^Q:34-170,H:1361-1497^72.99%ID^E:4e-59^.^.	PF12796.2^Ank_2^Ankyrin repeats (3 copies)^19-99^E:1.2e-08`PF13637.1^Ank_4^Ankyrin repeats (many copies)^45-95^E:2.9e-06`PF13637.1^Ank_4^Ankyrin repeats (many copies)^75-130^E:2.2e-11`PF00023.25^Ank^Ankyrin repeat^75-100^E:2e-06`PF13606.1^Ank_3^Ankyrin repeat^75-100^E:0.0001`PF00023.25^Ank^Ankyrin repeat^111-142^E:0.00043	.	COG0666^Ankyrin Repeat	GO:0016020^cellular_component^membrane`GO:0005875^cellular_component^microtubule associated complex`GO:0005524^molecular_function^ATP binding`GO:0004143^molecular_function^diacylglycerol kinase activity`GO:0046872^molecular_function^metal ion binding`GO:0003951^molecular_function^NAD+ kinase activity`GO:0007015^biological_process^actin filament organization`GO:0016059^biological_process^deactivat…	GO:0005515^molecular_function^protein binding
TR193|c0_g1	TR193|c0_g1_i1	ZPR1_PAPAN^ZPR1_PAPAN^Q:251-21,H:320-395^54.55%ID^E:8e-22^RecName: Full=Zinc finger protein ZPR1;^Eukaryota; Metazoa; Chordata; Craniata; Vertebrata; Euteleostomi; Mammalia; Eutheria; Euarchontoglires; Primates; Haplorrhini; Catarrhini; Cercopithecidae; Cercopithecinae; Papio	A0A023EH81_AEDAL^A0A023EH81_AEDAL^Q:251-6,H:37-117^56.1%ID^E:2e-23^SubName: Full=Putative duplicated domain in the epidermal growth factor {ECO:0000313|EMBL:JAC08235.1};^Eukaryota; Metazoa; Ecdysozoa; Arthropoda; Hexapoda; Insecta; Pterygota; Neoptera; Endopterygota; Diptera; Nematocera; Culicoidea; Culicidae; Culicinae; Aedini; Aedes; Stegomyia	.	.	.	.	.	.	.	GO:0030424^cellular_component^axon`GO:0015030^cellular_component^Cajal body`GO:0005737^cellular_component^cytoplasm`GO:0097504^cellular_component^Gemini of coiled bodies`GO:0030426^cellular_component^growth cone`GO:0043025^cellular_component^neuronal cell body`GO:0005730^cellular_component^nucleolus`GO:0005654^cellular_component^nucleoplasm`GO:0005634^cellular_component^nucleus`GO:0043204^cellula…	.
TR194|c0_g1	TR194|c0_g1_i1	.	.	.	.	.	.	.	.	.	.	.
TR194|c0_g2	TR194|c0_g2_i1	.	.	.	.	.	.	.	.	.	.	.
TR194|c0_g3	TR194|c0_g3_i1	.	.	.	.	.	.	.	.	.	.	.
TR195|c0_g1	TR195|c0_g1_i1	.	.	.	.	.	.	.	.	.	.	.
TR196|c0_g1	TR196|c0_g1_i1	PTRO_DROME^PTRO_DROME^Q:178-237,H:1583-1602^90%ID^E:1e-05^RecName: Full=Patronin;^Eukaryota; Metazoa; Ecdysozoa; Arthropoda; Hexapoda; Insecta; Pterygota; Neoptera; Endopterygota; Diptera; Brachycera; Muscomorpha; Ephydroidea; Drosophilidae; Drosophila; Sophophora	.	.	.	.	.	.	.	.	GO:0005813^cellular_component^centrosome`GO:0005737^cellular_component^cytoplasm`GO:0005874^cellular_component^microtubule`GO:0030496^cellular_component^midbody`GO:0005819^cellular_component^spindle`GO:0051011^molecular_function^microtubule minus-end binding`GO:0051013^biological_process^microtubule severing`GO:0000022^biological_process^mitotic spindle elongation`GO:0007026^biological_process^ne…	.
TR196|c0_g2	TR196|c0_g2_i1	PTRO_DROME^PTRO_DROME^Q:181-240,H:1583-1602^90%ID^E:1e-05^RecName: Full=Patronin;^Eukaryota; Metazoa; Ecdysozoa; Arthropoda; Hexapoda; Insecta; Pterygota; Neoptera; Endopterygota; Diptera; Brachycera; Muscomorpha; Ephydroidea; Drosophilidae; Drosophila; Sophophora	.	.	.	.	.	.	.	.	GO:0005813^cellular_component^centrosome`GO:0005737^cellular_component^cytoplasm`GO:0005874^cellular_component^microtubule`GO:0030496^cellular_component^midbody`GO:0005819^cellular_component^spindle`GO:0051011^molecular_function^microtubule minus-end binding`GO:0051013^biological_process^microtubule severing`GO:0000022^biological_process^mitotic spindle elongation`GO:0007026^biological_process^ne…	.
TR197|c0_g1	TR197|c0_g1_i1	.	.	.	.	.	.	.	.	.	.	.
TR198|c0_g1	TR198|c0_g1_i1	.	.	.	.	.	.	.	.	.	.	.
TR198|c0_g2	TR198|c0_g2_i1	.	.	.	.	.	.	.	.	.	.	.
TR199|c0_g1	TR199|c0_g1_i1	INDY1_DROME^INDY1_DROME^Q:379-2,H:422-547^65.87%ID^E:9e-32^RecName: Full=Protein I'm not dead yet;^Eukaryota; Metazoa; Ecdysozoa; Arthropoda; Hexapoda; Insecta; Pterygota; Neoptera; Endopterygota; Diptera; Brachycera; Muscomorpha; Ephydroidea; Drosophilidae; Drosophila; Sophophora	Q7QIT2_ANOGA^Q7QIT2_ANOGA^Q:379-2,H:420-545^78.57%ID^E:3e-41^.^.	TR199|c0_g1_i1|m.225	2-379[-]	INDY1_DROME^INDY1_DROME^Q:1-126,H:422-547^65.87%ID^E:1e-44^RecName: Full=Protein I'm not dead yet;^Eukaryota; Metazoa; Ecdysozoa; Arthropoda; Hexapoda; Insecta; Pterygota; Neoptera; Endopterygota; Diptera; Brachycera; Muscomorpha; Ephydroidea; Drosophilidae; Drosophila; Sophophora	Q16UM1_AEDAE^Q16UM1_AEDAE^Q:2-126,H:434-558^74.4%ID^E:4e-55^SubName: Full=AAEL009856-PA {ECO:0000313|EMBL:EAT38222.1};^Eukaryota; Metazoa; Ecdysozoa; Arthropoda; Hexapoda; Insecta; Pterygota; Neoptera; Endopterygota; Diptera; Nematocera; Culicoidea; Culicidae; Culicinae; Aedini; Aedes; Stegomyia	PF00939.14^Na_sulph_symp^Sodium:sulfate symporter transmembrane region^1-124^E:2.6e-23`PF03600.11^CitMHS^Citrate transporter^19-115^E:1e-07	sigP:1^17^0.581^YES	COG0471^Transporter	GO:0016323^cellular_component^basolateral plasma membrane`GO:0005887^cellular_component^integral component of plasma membrane`GO:0005886^cellular_component^plasma membrane`GO:0015137^molecular_function^citrate transmembrane transporter activity`GO:0050833^molecular_function^pyruvate transmembrane transporter activity`GO:0015141^molecular_function^succinate transmembrane transporter activity`GO:00…	GO:0005215^molecular_function^transporter activity`GO:0006814^biological_process^sodium ion transport`GO:0055085^biological_process^transmembrane transport`GO:0016020^cellular_component^membrane`GO:0016021^cellular_component^integral component of membrane
TR200|c0_g1	TR200|c0_g1_i1	HCD2_DROME^HCD2_DROME^Q:732-1,H:1-244^72.54%ID^E:2e-131^RecName: Full=3-hydroxyacyl-CoA dehydrogenase type-2;^Eukaryota; Metazoa; Ecdysozoa; Arthropoda; Hexapoda; Insecta; Pterygota; Neoptera; Endopterygota; Diptera; Brachycera; Muscomorpha; Ephydroidea; Drosophilidae; Drosophila; Sophophora	W5JLA3_ANODA^W5JLA3_ANODA^Q:732-1,H:1-244^77.05%ID^E:4e-135^SubName: Full=Hydroxyacyl dehydrogenase {ECO:0000313|EMBL:ETN65157.1};^Eukaryota; Metazoa; Ecdysozoa; Arthropoda; Hexapoda; Insecta; Pterygota; Neoptera; Endopterygota; Diptera; Nematocera; Culicoidea; Culicidae; Anophelinae; Anopheles	TR200|c0_g1_i1|m.227	1-747[-]	HCD2_DROME^HCD2_DROME^Q:6-249,H:1-244^72.54%ID^E:1e-131^RecName: Full=3-hydroxyacyl-CoA dehydrogenase type-2;^Eukaryota; Metazoa; Ecdysozoa; Arthropoda; Hexapoda; Insecta; Pterygota; Neoptera; Endopterygota; Diptera; Brachycera; Muscomorpha; Ephydroidea; Drosophilidae; Drosophila; Sophophora	W5JLA3_ANODA^W5JLA3_ANODA^Q:6-249,H:1-244^77.05%ID^E:3e-135^SubName: Full=Hydroxyacyl dehydrogenase {ECO:0000313|EMBL:ETN65157.1};^Eukaryota; Metazoa; Ecdysozoa; Arthropoda; Hexapoda; Insecta; Pterygota; Neoptera; Endopterygota; Diptera; Nematocera; Culicoidea; Culicidae; Anophelinae; Anopheles	PF08659.5^KR^KR domain^10-174^E:5.3e-12`PF00106.20^adh_short^short chain dehydrogenase^11-182^E:2.1e-27`PF01370.16^Epimerase^NAD dependent epimerase/dehydratase family^12-106^E:0.00017`PF13561.1^adh_short_C2^Enoyl-(Acyl carrier protein) reductase^19-208^E:1.1e-13	.	COG1028^short-chain dehydrogenase reductase	GO:0005829^cellular_component^cytosol`GO:0005811^cellular_component^lipid particle`GO:0005875^cellular_component^microtubule associated complex`GO:0005739^cellular_component^mitochondrion`GO:0047015^molecular_function^3-hydroxy-2-methylbutyryl-CoA dehydrogenase activity`GO:0003857^molecular_function^3-hydroxyacyl-CoA dehydrogenase activity`GO:0047022^molecular_function^7-beta-hydroxysteroid dehyd…	GO:0016491^molecular_function^oxidoreductase activity`GO:0008152^biological_process^metabolic process`GO:0003824^molecular_function^catalytic activity`GO:0050662^molecular_function^coenzyme binding
TR201|c0_g1	TR201|c0_g1_i1	HEM3_BOVIN^HEM3_BOVIN^Q:999-523,H:148-301^52.2%ID^E:2e-44^RecName: Full=Porphobilinogen deaminase;^Eukaryota; Metazoa; Chordata; Craniata; Vertebrata; Euteleostomi; Mammalia; Eutheria; Laurasiatheria; Cetartiodactyla; Ruminantia; Pecora; Bovidae; Bovinae; Bos	Q0IEI9_AEDAE^Q0IEI9_AEDAE^Q:999-52,H:137-474^45.22%ID^E:8e-82^SubName: Full=AAEL010321-PA {ECO:0000313|EMBL:EAT37721.1};^Eukaryota; Metazoa; Ecdysozoa; Arthropoda; Hexapoda; Insecta; Pterygota; Neoptera; Endopterygota; Diptera; Nematocera; Culicoidea; Culicidae; Culicinae; Aedini; Aedes; Stegomyia	TR201|c0_g1_i1|m.228	1-999[-]	HEM3_BOVIN^HEM3_BOVIN^Q:1-192,H:148-328^46.88%ID^E:5e-46^RecName: Full=Porphobilinogen deaminase;^Eukaryota; Metazoa; Chordata; Craniata; Vertebrata; Euteleostomi; Mammalia; Eutheria; Laurasiatheria; Cetartiodactyla; Ruminantia; Pecora; Bovidae; Bovinae; Bos	Q0IEI9_AEDAE^Q0IEI9_AEDAE^Q:1-316,H:137-474^45.8%ID^E:8e-93^SubName: Full=AAEL010321-PA {ECO:0000313|EMBL:EAT37721.1};^Eukaryota; Metazoa; Ecdysozoa; Arthropoda; Hexapoda; Insecta; Pterygota; Neoptera; Endopterygota; Diptera; Nematocera; Culicoidea; Culicidae; Culicinae; Aedini; Aedes; Stegomyia	PF01379.15^Porphobil_deam^Porphobilinogen deaminase, dipyromethane cofactor binding domain^1-89^E:1.5e-29`PF03900.10^Porphobil_deamC^Porphobilinogen deaminase, C-terminal domain^99-156^E:1.2e-11	.	COG0181^Tetrapolymerization of the monopyrrole PBG into the hydroxymethylbilane pre-uroporphyrinogen in several discrete steps (By similarity)	GO:0004418^molecular_function^hydroxymethylbilane synthase activity`GO:0018160^biological_process^peptidyl-pyrromethane cofactor linkage`GO:0006782^biological_process^protoporphyrinogen IX biosynthetic process	GO:0004418^molecular_function^hydroxymethylbilane synthase activity`GO:0033014^biological_process^tetrapyrrole biosynthetic process
TR202|c0_g1	TR202|c0_g1_i1	.	V5GNI2_ANOGL^V5GNI2_ANOGL^Q:418-2,H:693-829^29.79%ID^E:1e-11^SubName: Full=Uncharacterized protein {ECO:0000313|EMBL:JAB63147.1};^Eukaryota; Metazoa; Ecdysozoa; Arthropoda; Hexapoda; Insecta; Pterygota; Neoptera; Endopterygota; Coleoptera; Polyphaga; Cucujiformia; Chrysomeloidea; Cerambycidae; Lamiinae; Lamiini; Anoplophora	TR202|c0_g1_i1|m.230	2-418[-]	.	V5GNI2_ANOGL^V5GNI2_ANOGL^Q:1-139,H:693-829^29.79%ID^E:1e-11^SubName: Full=Uncharacterized protein {ECO:0000313|EMBL:JAB63147.1};^Eukaryota; Metazoa; Ecdysozoa; Arthropoda; Hexapoda; Insecta; Pterygota; Neoptera; Endopterygota; Coleoptera; Polyphaga; Cucujiformia; Chrysomeloidea; Cerambycidae; Lamiinae; Lamiini; Anoplophora	PF05729.7^NACHT^NACHT domain^18-133^E:4.6e-07	.	.	.	.
TR202|c0_g2	TR202|c0_g2_i1	.	V5GNI2_ANOGL^V5GNI2_ANOGL^Q:418-2,H:693-829^29.79%ID^E:2e-11^SubName: Full=Uncharacterized protein {ECO:0000313|EMBL:JAB63147.1};^Eukaryota; Metazoa; Ecdysozoa; Arthropoda; Hexapoda; Insecta; Pterygota; Neoptera; Endopterygota; Coleoptera; Polyphaga; Cucujiformia; Chrysomeloidea; Cerambycidae; Lamiinae; Lamiini; Anoplophora	TR202|c0_g2_i1|m.231	2-418[-]	.	V5GNI2_ANOGL^V5GNI2_ANOGL^Q:1-139,H:693-829^29.79%ID^E:2e-11^SubName: Full=Uncharacterized protein {ECO:0000313|EMBL:JAB63147.1};^Eukaryota; Metazoa; Ecdysozoa; Arthropoda; Hexapoda; Insecta; Pterygota; Neoptera; Endopterygota; Coleoptera; Polyphaga; Cucujiformia; Chrysomeloidea; Cerambycidae; Lamiinae; Lamiini; Anoplophora	PF05729.7^NACHT^NACHT domain^18-133^E:4.3e-07	.	.	.	.
TR203|c0_g1	TR203|c0_g1_i1	.	Q173E1_AEDAE^Q173E1_AEDAE^Q:126-644,H:632-810^49.47%ID^E:6e-24^SubName: Full=AAEL007178-PA {ECO:0000313|EMBL:EAT41145.1};^Eukaryota; Metazoa; Ecdysozoa; Arthropoda; Hexapoda; Insecta; Pterygota; Neoptera; Endopterygota; Diptera; Nematocera; Culicoidea; Culicidae; Culicinae; Aedini; Aedes; Stegomyia	TR203|c0_g1_i1|m.232	3-707[+]	.	Q173E1_AEDAE^Q173E1_AEDAE^Q:42-214,H:632-810^49.47%ID^E:3e-24^SubName: Full=AAEL007178-PA {ECO:0000313|EMBL:EAT41145.1};^Eukaryota; Metazoa; Ecdysozoa; Arthropoda; Hexapoda; Insecta; Pterygota; Neoptera; Endopterygota; Diptera; Nematocera; Culicoidea; Culicidae; Culicinae; Aedini; Aedes; Stegomyia	.	.	.	.	.
TR203|c0_g2	TR203|c0_g2_i1	.	Q173E1_AEDAE^Q173E1_AEDAE^Q:126-644,H:632-810^49.47%ID^E:6e-24^SubName: Full=AAEL007178-PA {ECO:0000313|EMBL:EAT41145.1};^Eukaryota; Metazoa; Ecdysozoa; Arthropoda; Hexapoda; Insecta; Pterygota; Neoptera; Endopterygota; Diptera; Nematocera; Culicoidea; Culicidae; Culicinae; Aedini; Aedes; Stegomyia	TR203|c0_g2_i1|m.234	3-707[+]	.	Q173E1_AEDAE^Q173E1_AEDAE^Q:42-214,H:632-810^49.47%ID^E:3e-24^SubName: Full=AAEL007178-PA {ECO:0000313|EMBL:EAT41145.1};^Eukaryota; Metazoa; Ecdysozoa; Arthropoda; Hexapoda; Insecta; Pterygota; Neoptera; Endopterygota; Diptera; Nematocera; Culicoidea; Culicidae; Culicinae; Aedini; Aedes; Stegomyia	.	.	.	.	.
TR204|c0_g1	TR204|c0_g1_i1	HSP82_TOBAC^HSP82_TOBAC^Q:1038-7,H:72-416^63.77%ID^E:3e-156^RecName: Full=Heat shock protein 82;^Eukaryota; Viridiplantae; Streptophyta; Embryophyta; Tracheophyta; Spermatophyta; Magnoliophyta; eudicotyledons; Gunneridae; Pentapetalae; asterids; lamiids; Solanales; Solanaceae; Nicotianoideae; Nicotianeae; Nicotiana	A6XHG6_BLAEM^A6XHG6_BLAEM^Q:1035-1,H:278-622^64.45%ID^E:2e-157^SubName: Full=Heat shock protein 90 kDa {ECO:0000313|EMBL:ABH04243.1};^Eukaryota; Fungi; Blastocladiomycota; Blastocladiomycetes; Blastocladiales; Blastocladiaceae; Blastocladiella	TR204|c0_g1_i1|m.237	1-1038[-]	HSP82_TOBAC^HSP82_TOBAC^Q:1-344,H:72-416^63.77%ID^E:3e-156^RecName: Full=Heat shock protein 82;^Eukaryota; Viridiplantae; Streptophyta; Embryophyta; Tracheophyta; Spermatophyta; Magnoliophyta; eudicotyledons; Gunneridae; Pentapetalae; asterids; lamiids; Solanales; Solanaceae; Nicotianoideae; Nicotianeae; Nicotiana	A6XHG6_BLAEM^A6XHG6_BLAEM^Q:2-346,H:278-622^64.45%ID^E:2e-157^SubName: Full=Heat shock protein 90 kDa {ECO:0000313|EMBL:ABH04243.1};^Eukaryota; Fungi; Blastocladiomycota; Blastocladiomycetes; Blastocladiales; Blastocladiaceae; Blastocladiella	PF00183.13^HSP90^Hsp90 protein^1-344^E:8.4e-161	.	.	GO:0005737^cellular_component^cytoplasm`GO:0005524^molecular_function^ATP binding`GO:0006457^biological_process^protein folding`GO:0006950^biological_process^response to stress	GO:0005524^molecular_function^ATP binding`GO:0051082^molecular_function^unfolded protein binding`GO:0006457^biological_process^protein folding`GO:0006950^biological_process^response to stress
TR204|c0_g1	TR204|c0_g1_i1	HSP82_TOBAC^HSP82_TOBAC^Q:1038-7,H:72-416^63.77%ID^E:3e-156^RecName: Full=Heat shock protein 82;^Eukaryota; Viridiplantae; Streptophyta; Embryophyta; Tracheophyta; Spermatophyta; Magnoliophyta; eudicotyledons; Gunneridae; Pentapetalae; asterids; lamiids; Solanales; Solanaceae; Nicotianoideae; Nicotianeae; Nicotiana	A6XHG6_BLAEM^A6XHG6_BLAEM^Q:1035-1,H:278-622^64.45%ID^E:2e-157^SubName: Full=Heat shock protein 90 kDa {ECO:0000313|EMBL:ABH04243.1};^Eukaryota; Fungi; Blastocladiomycota; Blastocladiomycetes; Blastocladiales; Blastocladiaceae; Blastocladiella	TR204|c0_g1_i1|m.236	1-1038[+]	.	M7ADG8_9ACTO^M7ADG8_9ACTO^Q:100-315,H:109-324^41.36%ID^E:3e-15^SubName: Full=Uncharacterized protein {ECO:0000313|EMBL:EMP14722.1};^Bacteria; Actinobacteria; Actinobacteridae; Actinomycetales; Corynebacterineae; Gordoniaceae; Gordonia	.	.	.	.	.
TR204|c0_g2	TR204|c0_g2_i1	HSP82_TOBAC^HSP82_TOBAC^Q:1038-7,H:72-416^63.48%ID^E:3e-156^RecName: Full=Heat shock protein 82;^Eukaryota; Viridiplantae; Streptophyta; Embryophyta; Tracheophyta; Spermatophyta; Magnoliophyta; eudicotyledons; Gunneridae; Pentapetalae; asterids; lamiids; Solanales; Solanaceae; Nicotianoideae; Nicotianeae; Nicotiana	A6XHG6_BLAEM^A6XHG6_BLAEM^Q:1035-1,H:278-622^64.45%ID^E:4e-157^SubName: Full=Heat shock protein 90 kDa {ECO:0000313|EMBL:ABH04243.1};^Eukaryota; Fungi; Blastocladiomycota; Blastocladiomycetes; Blastocladiales; Blastocladiaceae; Blastocladiella	TR204|c0_g2_i1|m.241	1-1038[-]	HSP82_TOBAC^HSP82_TOBAC^Q:1-344,H:72-416^63.48%ID^E:3e-156^RecName: Full=Heat shock protein 82;^Eukaryota; Viridiplantae; Streptophyta; Embryophyta; Tracheophyta; Spermatophyta; Magnoliophyta; eudicotyledons; Gunneridae; Pentapetalae; asterids; lamiids; Solanales; Solanaceae; Nicotianoideae; Nicotianeae; Nicotiana	A6XHG6_BLAEM^A6XHG6_BLAEM^Q:2-346,H:278-622^64.45%ID^E:4e-157^SubName: Full=Heat shock protein 90 kDa {ECO:0000313|EMBL:ABH04243.1};^Eukaryota; Fungi; Blastocladiomycota; Blastocladiomycetes; Blastocladiales; Blastocladiaceae; Blastocladiella	PF00183.13^HSP90^Hsp90 protein^1-344^E:1.4e-160	.	.	GO:0005737^cellular_component^cytoplasm`GO:0005524^molecular_function^ATP binding`GO:0006457^biological_process^protein folding`GO:0006950^biological_process^response to stress	GO:0005524^molecular_function^ATP binding`GO:0051082^molecular_function^unfolded protein binding`GO:0006457^biological_process^protein folding`GO:0006950^biological_process^response to stress
TR204|c0_g2	TR204|c0_g2_i1	HSP82_TOBAC^HSP82_TOBAC^Q:1038-7,H:72-416^63.48%ID^E:3e-156^RecName: Full=Heat shock protein 82;^Eukaryota; Viridiplantae; Streptophyta; Embryophyta; Tracheophyta; Spermatophyta; Magnoliophyta; eudicotyledons; Gunneridae; Pentapetalae; asterids; lamiids; Solanales; Solanaceae; Nicotianoideae; Nicotianeae; Nicotiana	A6XHG6_BLAEM^A6XHG6_BLAEM^Q:1035-1,H:278-622^64.45%ID^E:4e-157^SubName: Full=Heat shock protein 90 kDa {ECO:0000313|EMBL:ABH04243.1};^Eukaryota; Fungi; Blastocladiomycota; Blastocladiomycetes; Blastocladiales; Blastocladiaceae; Blastocladiella	TR204|c0_g2_i1|m.240	1-1038[+]	.	M7ADG8_9ACTO^M7ADG8_9ACTO^Q:100-315,H:109-324^41.36%ID^E:3e-15^SubName: Full=Uncharacterized protein {ECO:0000313|EMBL:EMP14722.1};^Bacteria; Actinobacteria; Actinobacteridae; Actinomycetales; Corynebacterineae; Gordoniaceae; Gordonia	.	.	.	.	.
TR205|c0_g1	TR205|c0_g1_i1	F10A2_DROME^F10A2_DROME^Q:685-2,H:1-237^48.96%ID^E:1e-63^RecName: Full=Hsc70-interacting protein 2 {ECO:0000250|UniProtKB:P50503, ECO:0000312|EMBL:AAP31294.1};^Eukaryota; Metazoa; Ecdysozoa; Arthropoda; Hexapoda; Insecta; Pterygota; Neoptera; Endopterygota; Diptera; Brachycera; Muscomorpha; Ephydroidea; Drosophilidae; Drosophila; Sophophora	Q7PW19_ANOGA^Q7PW19_ANOGA^Q:685-2,H:1-222^54.73%ID^E:3e-82^.^.	TR205|c0_g1_i1|m.244	2-748[-]	F10A2_DROME^F10A2_DROME^Q:22-249,H:1-237^54.17%ID^E:9e-73^RecName: Full=Hsc70-interacting protein 2 {ECO:0000250|UniProtKB:P50503, ECO:0000312|EMBL:AAP31294.1};^Eukaryota; Metazoa; Ecdysozoa; Arthropoda; Hexapoda; Insecta; Pterygota; Neoptera; Endopterygota; Diptera; Brachycera; Muscomorpha; Ephydroidea; Drosophilidae; Drosophila; Sophophora	Q16NR0_AEDAE^Q16NR0_AEDAE^Q:22-249,H:1-226^62.28%ID^E:2e-88^SubName: Full=AAEL011881-PA {ECO:0000313|EMBL:EAT36000.1};^Eukaryota; Metazoa; Ecdysozoa; Arthropoda; Hexapoda; Insecta; Pterygota; Neoptera; Endopterygota; Diptera; Nematocera; Culicoidea; Culicidae; Culicinae; Aedini; Aedes; Stegomyia	PF13414.1^TPR_11^TPR repeat^137-203^E:7.7e-14`PF07719.12^TPR_2^Tetratricopeptide repeat^144-170^E:0.0065`PF00515.23^TPR_1^Tetratricopeptide repeat^145-170^E:0.024`PF00515.23^TPR_1^Tetratricopeptide repeat^175-204^E:3.1e-05`PF07719.12^TPR_2^Tetratricopeptide repeat^175-204^E:0.021`PF13371.1^TPR_9^Tetratricopeptide repeat^190-246^E:0.00022`PF00515.23^TPR_1^Tetratricopeptide repeat^206-236^E:0.00042…	.	COG0457^repeat-containing protein	GO:0005737^cellular_component^cytoplasm`GO:0043234^cellular_component^protein complex`GO:0030544^molecular_function^Hsp70 protein binding`GO:0070389^biological_process^chaperone cofactor-dependent protein refolding	GO:0005515^molecular_function^protein binding
TR205|c0_g2	TR205|c0_g2_i1	F10A2_DROME^F10A2_DROME^Q:586-2,H:34-237^49.76%ID^E:6e-53^RecName: Full=Hsc70-interacting protein 2 {ECO:0000250|UniProtKB:P50503, ECO:0000312|EMBL:AAP31294.1};^Eukaryota; Metazoa; Ecdysozoa; Arthropoda; Hexapoda; Insecta; Pterygota; Neoptera; Endopterygota; Diptera; Brachycera; Muscomorpha; Ephydroidea; Drosophilidae; Drosophila; Sophophora	B0W1J5_CULQU^B0W1J5_CULQU^Q:586-2,H:14-212^59.13%ID^E:7e-71^.^.	TR205|c0_g2_i1|m.245	2-382[-]	F10A2_DROME^F10A2_DROME^Q:1-127,H:111-237^64.57%ID^E:4e-51^RecName: Full=Hsc70-interacting protein 2 {ECO:0000250|UniProtKB:P50503, ECO:0000312|EMBL:AAP31294.1};^Eukaryota; Metazoa; Ecdysozoa; Arthropoda; Hexapoda; Insecta; Pterygota; Neoptera; Endopterygota; Diptera; Brachycera; Muscomorpha; Ephydroidea; Drosophilidae; Drosophila; Sophophora	B0W1J5_CULQU^B0W1J5_CULQU^Q:1-127,H:86-212^75.59%ID^E:4e-65^.^.	PF13414.1^TPR_11^TPR repeat^15-81^E:1.7e-14`PF00515.23^TPR_1^Tetratricopeptide repeat^22-48^E:0.0084`PF07719.12^TPR_2^Tetratricopeptide repeat^22-48^E:0.0022`PF00515.23^TPR_1^Tetratricopeptide repeat^53-82^E:1.1e-05`PF07719.12^TPR_2^Tetratricopeptide repeat^53-82^E:0.0071`PF13432.1^TPR_16^Tetratricopeptide repeat^55-113^E:1.6e-06`PF13371.1^TPR_9^Tetratricopeptide repeat^68-125^E:5.6e-05`PF00515.2…	.	COG0457^repeat-containing protein	GO:0005737^cellular_component^cytoplasm`GO:0043234^cellular_component^protein complex`GO:0030544^molecular_function^Hsp70 protein binding`GO:0070389^biological_process^chaperone cofactor-dependent protein refolding	GO:0005515^molecular_function^protein binding
TR206|c0_g1	TR206|c0_g1_i1	.	.	TR206|c0_g1_i1|m.247	3-380[+]	.	.	.	.	.	.	.
TR207|c0_g1	TR207|c0_g1_i1	PDXD1_DANRE^PDXD1_DANRE^Q:4-1095,H:227-578^29.65%ID^E:1e-31^RecName: Full=Pyridoxal-dependent decarboxylase domain-containing protein 1;^Eukaryota; Metazoa; Chordata; Craniata; Vertebrata; Euteleostomi; Actinopterygii; Neopterygii; Teleostei; Ostariophysi; Cypriniformes; Cyprinidae; Danio	B4I6G5_DROSE^B4I6G5_DROSE^Q:1-1095,H:55-442^43.32%ID^E:2e-99^SubName: Full=GM23075 {ECO:0000313|EMBL:EDW56371.1};^Eukaryota; Metazoa; Ecdysozoa; Arthropoda; Hexapoda; Insecta; Pterygota; Neoptera; Endopterygota; Diptera; Brachycera; Muscomorpha; Ephydroidea; Drosophilidae; Drosophila; Sophophora	TR207|c0_g1_i1|m.248	1-1095[+]	PDXD1_DANRE^PDXD1_DANRE^Q:2-365,H:227-578^29.92%ID^E:9e-33^RecName: Full=Pyridoxal-dependent decarboxylase domain-containing protein 1;^Eukaryota; Metazoa; Chordata; Craniata; Vertebrata; Euteleostomi; Actinopterygii; Neopterygii; Teleostei; Ostariophysi; Cypriniformes; Cyprinidae; Danio	W8BKZ1_CERCA^W8BKZ1_CERCA^Q:1-365,H:282-667^45.13%ID^E:2e-104^SubName: Full=Pyridoxal-dependent decarboxylase domain-containing protein 1 {ECO:0000313|EMBL:JAB93936.1};^Eukaryota; Metazoa; Ecdysozoa; Arthropoda; Hexapoda; Insecta; Pterygota; Neoptera; Endopterygota; Diptera; Brachycera; Muscomorpha; Tephritoidea; Tephritidae; Ceratitis; Ceratitis	.	.	.	GO:0016831^molecular_function^carboxy-lyase activity`GO:0030170^molecular_function^pyridoxal phosphate binding`GO:0019752^biological_process^carboxylic acid metabolic process	.
TR208|c0_g1	TR208|c0_g1_i1	RL32_SPOFR^RL32_SPOFR^Q:135-296,H:22-75^79.63%ID^E:1e-22^RecName: Full=60S ribosomal protein L32;^Eukaryota; Metazoa; Ecdysozoa; Arthropoda; Hexapoda; Insecta; Pterygota; Neoptera; Endopterygota; Lepidoptera; Glossata; Ditrysia; Noctuoidea; Noctuidae; Amphipyrinae; Spodoptera	E5SKI1_TRISP^E5SKI1_TRISP^Q:135-296,H:51-104^79.63%ID^E:7e-24^SubName: Full=60S ribosomal protein L32 {ECO:0000313|EMBL:EFV54703.1};^Eukaryota; Metazoa; Ecdysozoa; Nematoda; Enoplea; Dorylaimia; Trichocephalida; Trichinellidae; Trichinella	.	.	.	.	.	.	.	GO:0005840^cellular_component^ribosome`GO:0003735^molecular_function^structural constituent of ribosome`GO:0006412^biological_process^translation	.
TR209|c0_g1	TR209|c0_g1_i1	.	W5J5W4_ANODA^W5J5W4_ANODA^Q:1-258,H:185-270^54.65%ID^E:3e-22^SubName: Full=Uncharacterized protein {ECO:0000313|EMBL:ETN58179.1, ECO:0000313|EnsemblMetazoa:ADAC010240-PA};^Eukaryota; Metazoa; Ecdysozoa; Arthropoda; Hexapoda; Insecta; Pterygota; Neoptera; Endopterygota; Diptera; Nematocera; Culicoidea; Culicidae; Anophelinae; Anopheles	.	.	.	.	.	.	.	.	.
TR210|c0_g1	TR210|c0_g1_i1	ABCG4_HUMAN^ABCG4_HUMAN^Q:3-155,H:458-507^43.14%ID^E:9e-07^RecName: Full=ATP-binding cassette sub-family G member 4;^Eukaryota; Metazoa; Chordata; Craniata; Vertebrata; Euteleostomi; Mammalia; Eutheria; Euarchontoglires; Primates; Haplorrhini; Catarrhini; Hominidae; Homo	Q16Y88_AEDAE^Q16Y88_AEDAE^Q:3-170,H:536-590^58.93%ID^E:2e-13^SubName: Full=AAEL008629-PA {ECO:0000313|EMBL:EAT39580.1};^Eukaryota; Metazoa; Ecdysozoa; Arthropoda; Hexapoda; Insecta; Pterygota; Neoptera; Endopterygota; Diptera; Nematocera; Culicoidea; Culicidae; Culicinae; Aedini; Aedes; Stegomyia	.	.	.	.	.	.	COG1131^(ABC) transporter	GO:0016021^cellular_component^integral component of membrane`GO:0005886^cellular_component^plasma membrane`GO:0005524^molecular_function^ATP binding`GO:0016887^molecular_function^ATPase activity`GO:0017127^molecular_function^cholesterol transporter activity`GO:0046982^molecular_function^protein heterodimerization activity`GO:0042803^molecular_function^protein homodimerization activity`GO:0033344^…	.
TR211|c0_g1	TR211|c0_g1_i1	.	Q9VVU1_DROME^Q9VVU1_DROME^Q:153-1,H:1-52^55.77%ID^E:5e-07^SubName: Full=CG3902-PA {ECO:0000313|EMBL:AAF49216.1};^Eukaryota; Metazoa; Ecdysozoa; Arthropoda; Hexapoda; Insecta; Pterygota; Neoptera; Endopterygota; Diptera; Brachycera; Muscomorpha; Ephydroidea; Drosophilidae; Drosophila; Sophophora	.	.	.	.	.	.	.	.	.
TR212|c0_g1	TR212|c0_g1_i1	AP2A2_RAT^AP2A2_RAT^Q:1-297,H:297-395^84.85%ID^E:9e-51^RecName: Full=AP-2 complex subunit alpha-2;^Eukaryota; Metazoa; Chordata; Craniata; Vertebrata; Euteleostomi; Mammalia; Eutheria; Euarchontoglires; Glires; Rodentia; Sciurognathi; Muroidea; Muridae; Murinae; Rattus	A0A087UKS9_9ARAC^A0A087UKS9_9ARAC^Q:1-297,H:297-395^90.91%ID^E:9e-54^.^.	TR212|c0_g1_i1|m.249	1-297[+]	AP2A2_RAT^AP2A2_RAT^Q:1-99,H:297-395^84.85%ID^E:8e-51^RecName: Full=AP-2 complex subunit alpha-2;^Eukaryota; Metazoa; Chordata; Craniata; Vertebrata; Euteleostomi; Mammalia; Eutheria; Euarchontoglires; Glires; Rodentia; Sciurognathi; Muroidea; Muridae; Murinae; Rattus	A0A087UKS9_9ARAC^A0A087UKS9_9ARAC^Q:1-99,H:297-395^90.91%ID^E:8e-54^.^.	PF01602.15^Adaptin_N^Adaptin N terminal region^4-99^E:9.6e-26	.	.	GO:0030131^cellular_component^clathrin adaptor complex`GO:0005905^cellular_component^coated pit`GO:0005886^cellular_component^plasma membrane`GO:0008289^molecular_function^lipid binding`GO:0032403^molecular_function^protein complex binding`GO:0008565^molecular_function^protein transporter activity`GO:0006897^biological_process^endocytosis`GO:0006886^biological_process^intracellular protein transp…	GO:0006886^biological_process^intracellular protein transport`GO:0016192^biological_process^vesicle-mediated transport`GO:0030117^cellular_component^membrane coat
TR213|c0_g1	TR213|c0_g1_i1	VSP_BOMIG^VSP_BOMIG^Q:327-31,H:209-313^40.57%ID^E:9e-17^RecName: Full=Venom serine protease Bi-VSP;^Eukaryota; Metazoa; Ecdysozoa; Arthropoda; Hexapoda; Insecta; Pterygota; Neoptera; Endopterygota; Hymenoptera; Apocrita; Aculeata; Apoidea; Apidae; Bombus; Bombus	B4MS13_DROWI^B4MS13_DROWI^Q:330-31,H:207-305^45.1%ID^E:9e-21^SubName: Full=GK15652 {ECO:0000313|EMBL:EDW74902.1};^Eukaryota; Metazoa; Ecdysozoa; Arthropoda; Hexapoda; Insecta; Pterygota; Neoptera; Endopterygota; Diptera; Brachycera; Muscomorpha; Ephydroidea; Drosophilidae; Drosophila; Sophophora	TR213|c0_g1_i1|m.251	22-357[-]	VSP_BOMIG^VSP_BOMIG^Q:11-109,H:209-313^40.57%ID^E:6e-17^RecName: Full=Venom serine protease Bi-VSP;^Eukaryota; Metazoa; Ecdysozoa; Arthropoda; Hexapoda; Insecta; Pterygota; Neoptera; Endopterygota; Hymenoptera; Apocrita; Aculeata; Apoidea; Apidae; Bombus; Bombus	B4MS13_DROWI^B4MS13_DROWI^Q:10-109,H:207-305^45.1%ID^E:6e-21^SubName: Full=GK15652 {ECO:0000313|EMBL:EDW74902.1};^Eukaryota; Metazoa; Ecdysozoa; Arthropoda; Hexapoda; Insecta; Pterygota; Neoptera; Endopterygota; Diptera; Brachycera; Muscomorpha; Ephydroidea; Drosophilidae; Drosophila; Sophophora	PF00089.21^Trypsin^Trypsin^10-109^E:3.2e-18	.	.	GO:0005576^cellular_component^extracellular region`GO:0016504^molecular_function^peptidase activator activity`GO:0004252^molecular_function^serine-type endopeptidase activity	GO:0004252^molecular_function^serine-type endopeptidase activity`GO:0006508^biological_process^proteolysis
TR213|c0_g2	TR213|c0_g2_i1	SP4_BOMPE^SP4_BOMPE^Q:441-13,H:97-243^39.87%ID^E:5e-24^RecName: Full=Venom protease;^Eukaryota; Metazoa; Ecdysozoa; Arthropoda; Hexapoda; Insecta; Pterygota; Neoptera; Endopterygota; Hymenoptera; Apocrita; Aculeata; Apoidea; Apidae; Bombus; Fervidobombus	A0A068F5B2_NILLU^A0A068F5B2_NILLU^Q:447-19,H:206-348^41.78%ID^E:2e-29^SubName: Full=Ovochymase-2 {ECO:0000313|EMBL:AID60333.1};^Eukaryota; Metazoa; Ecdysozoa; Arthropoda; Hexapoda; Insecta; Pterygota; Neoptera; Paraneoptera; Hemiptera; Euhemiptera; Fulgoroidea; Delphacidae; Delphacinae; Nilaparvata	TR213|c0_g2_i1|m.252	1-474[-]	SP4_BOMPE^SP4_BOMPE^Q:12-154,H:97-243^39.87%ID^E:5e-24^RecName: Full=Venom protease;^Eukaryota; Metazoa; Ecdysozoa; Arthropoda; Hexapoda; Insecta; Pterygota; Neoptera; Endopterygota; Hymenoptera; Apocrita; Aculeata; Apoidea; Apidae; Bombus; Fervidobombus	A0A068F5B2_NILLU^A0A068F5B2_NILLU^Q:10-152,H:206-348^41.78%ID^E:2e-29^SubName: Full=Ovochymase-2 {ECO:0000313|EMBL:AID60333.1};^Eukaryota; Metazoa; Ecdysozoa; Arthropoda; Hexapoda; Insecta; Pterygota; Neoptera; Paraneoptera; Hemiptera; Euhemiptera; Fulgoroidea; Delphacidae; Delphacinae; Nilaparvata	PF00089.21^Trypsin^Trypsin^10-144^E:6e-28	.	.	GO:0005576^cellular_component^extracellular region`GO:0004252^molecular_function^serine-type endopeptidase activity	GO:0004252^molecular_function^serine-type endopeptidase activity`GO:0006508^biological_process^proteolysis
TR214|c0_g1	TR214|c0_g1_i1	.	.	.	.	.	.	.	.	.	.	.
TR214|c0_g2	TR214|c0_g2_i1	.	.	.	.	.	.	.	.	.	.	.
TR215|c0_g1	TR215|c0_g1_i1	RTXE_DROME^RTXE_DROME^Q:2-331,H:546-654^31.82%ID^E:1e-10^RecName: Full=Probable RNA-directed DNA polymerase from transposon X-element;^Eukaryota; Metazoa; Ecdysozoa; Arthropoda; Hexapoda; Insecta; Pterygota; Neoptera; Endopterygota; Diptera; Brachycera; Muscomorpha; Ephydroidea; Drosophilidae; Drosophila; Sophophora	D7GYM3_TRICA^D7GYM3_TRICA^Q:2-331,H:68-177^57.27%ID^E:3e-33^.^.	.	.	.	.	.	.	.	GO:0003964^molecular_function^RNA-directed DNA polymerase activity`GO:0006278^biological_process^RNA-dependent DNA replication`GO:0006313^biological_process^transposition, DNA-mediated	.
TR216|c0_g1	TR216|c0_g1_i1	TITIN_DROME^TITIN_DROME^Q:1-306,H:17726-17827^54.9%ID^E:6e-33^RecName: Full=Titin;^Eukaryota; Metazoa; Ecdysozoa; Arthropoda; Hexapoda; Insecta; Pterygota; Neoptera; Endopterygota; Diptera; Brachycera; Muscomorpha; Ephydroidea; Drosophilidae; Drosophila; Sophophora`TITIN_DROME^TITIN_DROME^Q:7-294,H:17829-17924^34.02%ID^E:8e-09^RecName: Full=Titin;^Eukaryota; Metazoa; Ecdysozoa; Arthropoda; Hexapo…	Q17AF2_AEDAE^Q17AF2_AEDAE^Q:4-294,H:4194-4290^65.98%ID^E:5e-36^SubName: Full=AAEL005319-PA {ECO:0000313|EMBL:EAT43208.1};^Eukaryota; Metazoa; Ecdysozoa; Arthropoda; Hexapoda; Insecta; Pterygota; Neoptera; Endopterygota; Diptera; Nematocera; Culicoidea; Culicidae; Culicinae; Aedini; Aedes; Stegomyia`Q17AF2_AEDAE^Q17AF2_AEDAE^Q:7-279,H:4296-4384^35.87%ID^E:3e-07^SubName: Full=AAEL005319-PA {ECO:000…	TR216|c0_g1_i1|m.254	1-306[+]	TITIN_DROME^TITIN_DROME^Q:1-102,H:17726-17827^54.9%ID^E:5e-33^RecName: Full=Titin;^Eukaryota; Metazoa; Ecdysozoa; Arthropoda; Hexapoda; Insecta; Pterygota; Neoptera; Endopterygota; Diptera; Brachycera; Muscomorpha; Ephydroidea; Drosophilidae; Drosophila; Sophophora`TITIN_DROME^TITIN_DROME^Q:3-98,H:17829-17924^34.02%ID^E:7e-09^RecName: Full=Titin;^Eukaryota; Metazoa; Ecdysozoa; Arthropoda; Hexapod…	Q17AF2_AEDAE^Q17AF2_AEDAE^Q:2-98,H:4194-4290^65.98%ID^E:4e-36^SubName: Full=AAEL005319-PA {ECO:0000313|EMBL:EAT43208.1};^Eukaryota; Metazoa; Ecdysozoa; Arthropoda; Hexapoda; Insecta; Pterygota; Neoptera; Endopterygota; Diptera; Nematocera; Culicoidea; Culicidae; Culicinae; Aedini; Aedes; Stegomyia`Q17AF2_AEDAE^Q17AF2_AEDAE^Q:3-93,H:4296-4384^35.87%ID^E:3e-07^SubName: Full=AAEL005319-PA {ECO:00003…	PF00041.16^fn3^Fibronectin type III domain^35-87^E:1.2e-08	.	.	GO:0000794^cellular_component^condensed nuclear chromosome`GO:0031674^cellular_component^I band`GO:0005875^cellular_component^microtubule associated complex`GO:0030017^cellular_component^sarcomere`GO:0005863^cellular_component^striated muscle myosin thick filament`GO:0030018^cellular_component^Z disc`GO:0003779^molecular_function^actin binding`GO:0008307^molecular_function^structural constituent …	GO:0005515^molecular_function^protein binding
TR217|c0_g1	TR217|c0_g1_i1	.	U5EQQ2_9DIPT^U5EQQ2_9DIPT^Q:9-338,H:604-712^38.18%ID^E:8e-17^.^.	.	.	.	.	.	.	.	.	.
TR218|c0_g1	TR218|c0_g1_i1	ACPM_DROME^ACPM_DROME^Q:546-79,H:6-152^40.25%ID^E:2e-32^RecName: Full=Acyl carrier protein, mitochondrial;^Eukaryota; Metazoa; Ecdysozoa; Arthropoda; Hexapoda; Insecta; Pterygota; Neoptera; Endopterygota; Diptera; Brachycera; Muscomorpha; Ephydroidea; Drosophilidae; Drosophila; Sophophora	E5SCJ5_TRISP^E5SCJ5_TRISP^Q:354-79,H:120-211^66.3%ID^E:4e-34^RecName: Full=Acyl carrier protein {ECO:0000256|RuleBase:RU000722};^Eukaryota; Metazoa; Ecdysozoa; Nematoda; Enoplea; Dorylaimia; Trichocephalida; Trichinellidae; Trichinella	TR218|c0_g1_i1|m.257	76-570[-]	ACPM_DROME^ACPM_DROME^Q:9-164,H:6-152^40.25%ID^E:8e-33^RecName: Full=Acyl carrier protein, mitochondrial;^Eukaryota; Metazoa; Ecdysozoa; Arthropoda; Hexapoda; Insecta; Pterygota; Neoptera; Endopterygota; Diptera; Brachycera; Muscomorpha; Ephydroidea; Drosophilidae; Drosophila; Sophophora	E5SCJ5_TRISP^E5SCJ5_TRISP^Q:73-164,H:120-211^66.3%ID^E:1e-34^RecName: Full=Acyl carrier protein {ECO:0000256|RuleBase:RU000722};^Eukaryota; Metazoa; Ecdysozoa; Nematoda; Enoplea; Dorylaimia; Trichocephalida; Trichinellidae; Trichinella	PF00550.20^PP-binding^Phosphopantetheine attachment site^100-156^E:2.8e-12	.	COG0236^Carrier of the growing fatty acid chain in fatty acid biosynthesis (By similarity)	GO:0005739^cellular_component^mitochondrion`GO:0070469^cellular_component^respiratory chain`GO:0000036^molecular_function^ACP phosphopantetheine attachment site binding involved in fatty acid biosynthetic process`GO:0031177^molecular_function^phosphopantetheine binding`GO:0006633^biological_process^fatty acid biosynthetic process`GO:0006120^biological_process^mitochondrial electron transport, NAD…	.
TR218|c0_g2	TR218|c0_g2_i1	ACPM_DROME^ACPM_DROME^Q:564-97,H:6-152^40.25%ID^E:2e-32^RecName: Full=Acyl carrier protein, mitochondrial;^Eukaryota; Metazoa; Ecdysozoa; Arthropoda; Hexapoda; Insecta; Pterygota; Neoptera; Endopterygota; Diptera; Brachycera; Muscomorpha; Ephydroidea; Drosophilidae; Drosophila; Sophophora	E5SCJ5_TRISP^E5SCJ5_TRISP^Q:372-97,H:120-211^66.3%ID^E:4e-34^RecName: Full=Acyl carrier protein {ECO:0000256|RuleBase:RU000722};^Eukaryota; Metazoa; Ecdysozoa; Nematoda; Enoplea; Dorylaimia; Trichocephalida; Trichinellidae; Trichinella	TR218|c0_g2_i1|m.258	94-588[-]	ACPM_DROME^ACPM_DROME^Q:9-164,H:6-152^40.25%ID^E:8e-33^RecName: Full=Acyl carrier protein, mitochondrial;^Eukaryota; Metazoa; Ecdysozoa; Arthropoda; Hexapoda; Insecta; Pterygota; Neoptera; Endopterygota; Diptera; Brachycera; Muscomorpha; Ephydroidea; Drosophilidae; Drosophila; Sophophora	E5SCJ5_TRISP^E5SCJ5_TRISP^Q:73-164,H:120-211^66.3%ID^E:1e-34^RecName: Full=Acyl carrier protein {ECO:0000256|RuleBase:RU000722};^Eukaryota; Metazoa; Ecdysozoa; Nematoda; Enoplea; Dorylaimia; Trichocephalida; Trichinellidae; Trichinella	PF00550.20^PP-binding^Phosphopantetheine attachment site^100-156^E:2.8e-12	.	COG0236^Carrier of the growing fatty acid chain in fatty acid biosynthesis (By similarity)	GO:0005739^cellular_component^mitochondrion`GO:0070469^cellular_component^respiratory chain`GO:0000036^molecular_function^ACP phosphopantetheine attachment site binding involved in fatty acid biosynthetic process`GO:0031177^molecular_function^phosphopantetheine binding`GO:0006633^biological_process^fatty acid biosynthetic process`GO:0006120^biological_process^mitochondrial electron transport, NAD…	.
TR219|c0_g1	TR219|c0_g1_i1	NBEA_DROME^NBEA_DROME^Q:603-1,H:2531-2744^82.71%ID^E:5e-112^RecName: Full=Neurobeachin;^Eukaryota; Metazoa; Ecdysozoa; Arthropoda; Hexapoda; Insecta; Pterygota; Neoptera; Endopterygota; Diptera; Brachycera; Muscomorpha; Ephydroidea; Drosophilidae; Drosophila; Sophophora	Q16FK4_AEDAE^Q16FK4_AEDAE^Q:603-1,H:252-456^87.32%ID^E:8e-116^SubName: Full=AAEL014730-PA {ECO:0000313|EMBL:EAT33014.1};^Eukaryota; Metazoa; Ecdysozoa; Arthropoda; Hexapoda; Insecta; Pterygota; Neoptera; Endopterygota; Diptera; Nematocera; Culicoidea; Culicidae; Culicinae; Aedini; Aedes; Stegomyia	TR219|c0_g1_i1|m.259	1-603[-]	NBEA_DROME^NBEA_DROME^Q:1-201,H:2531-2744^82.71%ID^E:4e-112^RecName: Full=Neurobeachin;^Eukaryota; Metazoa; Ecdysozoa; Arthropoda; Hexapoda; Insecta; Pterygota; Neoptera; Endopterygota; Diptera; Brachycera; Muscomorpha; Ephydroidea; Drosophilidae; Drosophila; Sophophora	Q16FK4_AEDAE^Q16FK4_AEDAE^Q:1-201,H:252-456^87.32%ID^E:7e-116^SubName: Full=AAEL014730-PA {ECO:0000313|EMBL:EAT33014.1};^Eukaryota; Metazoa; Ecdysozoa; Arthropoda; Hexapoda; Insecta; Pterygota; Neoptera; Endopterygota; Diptera; Nematocera; Culicoidea; Culicidae; Culicinae; Aedini; Aedes; Stegomyia	PF06469.6^DUF1088^Domain of Unknown Function (DUF1088)^54-191^E:8e-73	.	COG2319^repeat-containing protein	GO:0005737^cellular_component^cytoplasm`GO:0016021^cellular_component^integral component of membrane`GO:0043025^cellular_component^neuronal cell body`GO:0043204^cellular_component^perikaryon`GO:0051018^molecular_function^protein kinase A binding`GO:0042675^biological_process^compound eye cone cell differentiation`GO:0042462^biological_process^eye photoreceptor cell development`GO:0016319^biologic…	.
TR220|c0_g1	TR220|c0_g1_i1	AIMP2_DROME^AIMP2_DROME^Q:26-439,H:12-185^31.84%ID^E:6e-17^RecName: Full=Probable aminoacyl tRNA synthase complex-interacting multifunctional protein 2;^Eukaryota; Metazoa; Ecdysozoa; Arthropoda; Hexapoda; Insecta; Pterygota; Neoptera; Endopterygota; Diptera; Brachycera; Muscomorpha; Ephydroidea; Drosophilidae; Drosophila; Sophophora	Q174X6_AEDAE^Q174X6_AEDAE^Q:26-403,H:12-148^45.65%ID^E:3e-30^SubName: Full=AAEL006727-PA {ECO:0000313|EMBL:EAT41655.1};^Eukaryota; Metazoa; Ecdysozoa; Arthropoda; Hexapoda; Insecta; Pterygota; Neoptera; Endopterygota; Diptera; Nematocera; Culicoidea; Culicidae; Culicinae; Aedini; Aedes; Stegomyia	TR220|c0_g1_i1|m.260	47-466[+]	AIMP2_DROME^AIMP2_DROME^Q:26-131,H:76-185^39.13%ID^E:4e-16^RecName: Full=Probable aminoacyl tRNA synthase complex-interacting multifunctional protein 2;^Eukaryota; Metazoa; Ecdysozoa; Arthropoda; Hexapoda; Insecta; Pterygota; Neoptera; Endopterygota; Diptera; Brachycera; Muscomorpha; Ephydroidea; Drosophilidae; Drosophila; Sophophora	Q174X6_AEDAE^Q174X6_AEDAE^Q:1-119,H:19-148^44.27%ID^E:9e-26^SubName: Full=AAEL006727-PA {ECO:0000313|EMBL:EAT41655.1};^Eukaryota; Metazoa; Ecdysozoa; Arthropoda; Hexapoda; Insecta; Pterygota; Neoptera; Endopterygota; Diptera; Nematocera; Culicoidea; Culicidae; Culicinae; Aedini; Aedes; Stegomyia	.	.	NOG72943^Enoyl-CoA hydratase	GO:0005829^cellular_component^cytosol`GO:0005634^cellular_component^nucleus`GO:0006412^biological_process^translation	.
TR220|c0_g2	TR220|c0_g2_i1	AIMP2_DROME^AIMP2_DROME^Q:31-426,H:198-327^40.15%ID^E:1e-27^RecName: Full=Probable aminoacyl tRNA synthase complex-interacting multifunctional protein 2;^Eukaryota; Metazoa; Ecdysozoa; Arthropoda; Hexapoda; Insecta; Pterygota; Neoptera; Endopterygota; Diptera; Brachycera; Muscomorpha; Ephydroidea; Drosophilidae; Drosophila; Sophophora	B0WXK6_CULQU^B0WXK6_CULQU^Q:28-435,H:174-309^42.34%ID^E:1e-30^.^.	TR220|c0_g2_i1|m.262	1-438[+]	AIMP2_DROME^AIMP2_DROME^Q:11-142,H:198-327^40.15%ID^E:9e-28^RecName: Full=Probable aminoacyl tRNA synthase complex-interacting multifunctional protein 2;^Eukaryota; Metazoa; Ecdysozoa; Arthropoda; Hexapoda; Insecta; Pterygota; Neoptera; Endopterygota; Diptera; Brachycera; Muscomorpha; Ephydroidea; Drosophilidae; Drosophila; Sophophora	B0WXK6_CULQU^B0WXK6_CULQU^Q:10-145,H:174-309^42.34%ID^E:1e-30^.^.	.	.	NOG72943^Enoyl-CoA hydratase	GO:0005829^cellular_component^cytosol`GO:0005634^cellular_component^nucleus`GO:0006412^biological_process^translation	.
TR221|c0_g1	TR221|c0_g1_i1	TBP_SCHPO^TBP_SCHPO^Q:1200-676,H:56-230^86.86%ID^E:3e-104^RecName: Full=TATA-box-binding protein;^Eukaryota; Fungi; Dikarya; Ascomycota; Taphrinomycotina; Schizosaccharomycetes; Schizosaccharomycetales; Schizosaccharomycetaceae; Schizosaccharomyces	R4XGA9_TAPDE^R4XGA9_TAPDE^Q:1200-676,H:66-240^89.71%ID^E:2e-106^SubName: Full=TATA-box-binding protein {ECO:0000313|EMBL:CCG82419.1};^Eukaryota; Fungi; Dikarya; Ascomycota; Taphrinomycotina; Taphrinomycetes; Taphrinales; Taphrinaceae; Taphrina	TR221|c0_g1_i1|m.266	86-454[+]	SMD3_DROME^SMD3_DROME^Q:1-111,H:1-107^54.31%ID^E:4e-38^RecName: Full=Small nuclear ribonucleoprotein Sm D3;^Eukaryota; Metazoa; Ecdysozoa; Arthropoda; Hexapoda; Insecta; Pterygota; Neoptera; Endopterygota; Diptera; Brachycera; Muscomorpha; Ephydroidea; Drosophilidae; Drosophila; Sophophora	B0CS79_LACBS^B0CS79_LACBS^Q:2-117,H:4-119^59.83%ID^E:1e-44^SubName: Full=Predicted protein {ECO:0000313|EMBL:EDR14257.1};^Eukaryota; Fungi; Dikarya; Basidiomycota; Agaricomycotina; Agaricomycetes; Agaricomycetidae; Agaricales; Tricholomataceae; Laccaria	PF01423.17^LSM^LSM domain^9-71^E:1.3e-14	.	COG1958^small nuclear ribonucleoprotein	GO:0071013^cellular_component^catalytic step 2 spliceosome`GO:0045495^cellular_component^pole plasm`GO:0071011^cellular_component^precatalytic spliceosome`GO:0030532^cellular_component^small nuclear ribonucleoprotein complex`GO:0005681^cellular_component^spliceosomal complex`GO:0007417^biological_process^central nervous system development`GO:0048542^biological_process^lymph gland development`GO:0…	.
TR221|c0_g1	TR221|c0_g1_i1	TBP_SCHPO^TBP_SCHPO^Q:1200-676,H:56-230^86.86%ID^E:3e-104^RecName: Full=TATA-box-binding protein;^Eukaryota; Fungi; Dikarya; Ascomycota; Taphrinomycotina; Schizosaccharomycetes; Schizosaccharomycetales; Schizosaccharomycetaceae; Schizosaccharomyces	R4XGA9_TAPDE^R4XGA9_TAPDE^Q:1200-676,H:66-240^89.71%ID^E:2e-106^SubName: Full=TATA-box-binding protein {ECO:0000313|EMBL:CCG82419.1};^Eukaryota; Fungi; Dikarya; Ascomycota; Taphrinomycotina; Taphrinomycetes; Taphrinales; Taphrinaceae; Taphrina	TR221|c0_g1_i1|m.263	667-1332[-]	TBP_SCHPO^TBP_SCHPO^Q:18-219,H:27-230^76.96%ID^E:3e-110^RecName: Full=TATA-box-binding protein;^Eukaryota; Fungi; Dikarya; Ascomycota; Taphrinomycotina; Schizosaccharomycetes; Schizosaccharomycetales; Schizosaccharomycetaceae; Schizosaccharomyces	Q12651_PNECA^Q12651_PNECA^Q:22-221,H:35-230^81%ID^E:2e-111^SubName: Full=TATA binding protein {ECO:0000313|EMBL:AAA79367.1};^Eukaryota; Fungi; Dikarya; Ascomycota; Taphrinomycotina; Pneumocystidomycetes; Pneumocystidaceae; Pneumocystis	PF00352.16^TBP^Transcription factor TFIID (or TATA-binding protein, TBP)^44-127^E:2.9e-32`PF00352.16^TBP^Transcription factor TFIID (or TATA-binding protein, TBP)^133-217^E:6.6e-35	.	COG2101^General factor that plays a role in the activation of archaeal genes transcribed by RNA polymerase. Binds specifically to the TATA box promoter element which lies close to the position of transcription initiation (By similarity)	GO:0005634^cellular_component^nucleus`GO:0000120^cellular_component^RNA polymerase I transcription factor complex`GO:0005668^cellular_component^RNA polymerase transcription factor SL1 complex`GO:0005669^cellular_component^transcription factor TFIID complex`GO:0000126^cellular_component^transcription factor TFIIIB complex`GO:0000991^molecular_function^core RNA polymerase II binding transcription f…	GO:0003677^molecular_function^DNA binding`GO:0006352^biological_process^DNA-templated transcription, initiation
TR222|c0_g1	TR222|c0_g1_i1	.	.	TR222|c0_g1_i1|m.268	1-459[+]	.	.	.	.	.	.	.
TR223|c0_g1	TR223|c0_g1_i1	.	.	TR223|c0_g1_i1|m.271	195-560[+]	.	.	PF02757.12^YLP^YLP motif^75-80^E:3.8`PF02757.12^YLP^YLP motif^88-92^E:11	sigP:1^16^0.808^YES	.	.	.
TR223|c0_g2	TR223|c0_g2_i1	.	.	.	.	.	.	.	.	.	.	.
TR223|c0_g3	TR223|c0_g3_i1	.	.	TR223|c0_g3_i1|m.272	195-560[+]	.	.	PF02757.12^YLP^YLP motif^75-80^E:3.8`PF02757.12^YLP^YLP motif^88-92^E:11	sigP:1^16^0.808^YES	.	.	.
TR224|c0_g1	TR224|c0_g1_i1	.	.	TR224|c0_g1_i1|m.273	34-630[-]	.	.	.	.	.	.	.
TR225|c0_g1	TR225|c0_g1_i1	XPO2_PAGMA^XPO2_PAGMA^Q:5-556,H:447-627^45.65%ID^E:1e-45^RecName: Full=Exportin-2;^Eukaryota; Metazoa; Chordata; Craniata; Vertebrata; Euteleostomi; Actinopterygii; Neopterygii; Teleostei; Neoteleostei; Acanthomorphata; Eupercaria; Spariformes; Sparidae; Pagrus	Q4RXR4_TETNG^Q4RXR4_TETNG^Q:5-556,H:475-655^47.83%ID^E:1e-45^SubName: Full=Chromosome 11 SCAF14979, whole genome shotgun sequence {ECO:0000313|EMBL:CAG06818.1};^Eukaryota; Metazoa; Chordata; Craniata; Vertebrata; Euteleostomi; Actinopterygii; Neopterygii; Teleostei; Neoteleostei; Acanthomorphata; Eupercaria; Tetraodontiformes; Tetradontoidea; Tetraodontidae; Tetraodon	TR225|c0_g1_i1|m.274	2-562[+]	XPO2_PAGMA^XPO2_PAGMA^Q:2-185,H:447-627^45.65%ID^E:9e-46^RecName: Full=Exportin-2;^Eukaryota; Metazoa; Chordata; Craniata; Vertebrata; Euteleostomi; Actinopterygii; Neopterygii; Teleostei; Neoteleostei; Acanthomorphata; Eupercaria; Spariformes; Sparidae; Pagrus	Q4RXR4_TETNG^Q4RXR4_TETNG^Q:2-185,H:475-655^47.83%ID^E:9e-46^SubName: Full=Chromosome 11 SCAF14979, whole genome shotgun sequence {ECO:0000313|EMBL:CAG06818.1};^Eukaryota; Metazoa; Chordata; Craniata; Vertebrata; Euteleostomi; Actinopterygii; Neopterygii; Teleostei; Neoteleostei; Acanthomorphata; Eupercaria; Tetraodontiformes; Tetradontoidea; Tetraodontidae; Tetraodon	PF08506.5^Cse1^Cse1^2-82^E:1e-21`PF03378.10^CAS_CSE1^CAS/CSE protein, C-terminus^83-186^E:4.8e-29	.	.	GO:0005737^cellular_component^cytoplasm`GO:0005634^cellular_component^nucleus`GO:0006886^biological_process^intracellular protein transport	GO:0006886^biological_process^intracellular protein transport`GO:0005515^molecular_function^protein binding
TR226|c0_g1	TR226|c0_g1_i1	NOG1_DROME^NOG1_DROME^Q:4-846,H:313-599^63.54%ID^E:6e-103^RecName: Full=Probable nucleolar GTP-binding protein 1;^Eukaryota; Metazoa; Ecdysozoa; Arthropoda; Hexapoda; Insecta; Pterygota; Neoptera; Endopterygota; Diptera; Brachycera; Muscomorpha; Ephydroidea; Drosophilidae; Drosophila; Sophophora	Q7QIT0_ANOGA^Q7QIT0_ANOGA^Q:13-846,H:317-599^65.37%ID^E:3e-111^.^.	TR226|c0_g1_i1|m.275	1-846[+]	NOG1_DROME^NOG1_DROME^Q:2-282,H:313-599^63.54%ID^E:4e-105^RecName: Full=Probable nucleolar GTP-binding protein 1;^Eukaryota; Metazoa; Ecdysozoa; Arthropoda; Hexapoda; Insecta; Pterygota; Neoptera; Endopterygota; Diptera; Brachycera; Muscomorpha; Ephydroidea; Drosophilidae; Drosophila; Sophophora	Q16UL5_AEDAE^Q16UL5_AEDAE^Q:4-282,H:316-599^62.68%ID^E:6e-120^RecName: Full=Nucleolar GTP-binding protein 1 {ECO:0000256|PIRNR:PIRNR038919};^Eukaryota; Metazoa; Ecdysozoa; Arthropoda; Hexapoda; Insecta; Pterygota; Neoptera; Endopterygota; Diptera; Nematocera; Culicoidea; Culicidae; Culicinae; Aedini; Aedes; Stegomyia	PF08155.6^NOGCT^NOGCT (NUC087) domain^84-136^E:2.1e-23	.	COG1084^Involved in the biogenesis of the 60S ribosomal subunit (By similarity)	GO:0005730^cellular_component^nucleolus`GO:0005525^molecular_function^GTP binding`GO:0042254^biological_process^ribosome biogenesis`GO:0090307^biological_process^mitotic spindle assembly	.
TR227|c0_g1	TR227|c0_g1_i1	PLD2_RAT^PLD2_RAT^Q:433-2,H:764-897^38.19%ID^E:2e-23^RecName: Full=Phospholipase D2;^Eukaryota; Metazoa; Chordata; Craniata; Vertebrata; Euteleostomi; Mammalia; Eutheria; Euarchontoglires; Glires; Rodentia; Sciurognathi; Muroidea; Muridae; Murinae; Rattus	B4MNV5_DROWI^B4MNV5_DROWI^Q:433-59,H:1194-1316^44.44%ID^E:5e-29^SubName: Full=GK19499 {ECO:0000313|EMBL:EDW73794.1};^Eukaryota; Metazoa; Ecdysozoa; Arthropoda; Hexapoda; Insecta; Pterygota; Neoptera; Endopterygota; Diptera; Brachycera; Muscomorpha; Ephydroidea; Drosophilidae; Drosophila; Sophophora	TR227|c0_g1_i1|m.276	2-433[-]	PLD2_RAT^PLD2_RAT^Q:1-144,H:764-897^38.19%ID^E:2e-23^RecName: Full=Phospholipase D2;^Eukaryota; Metazoa; Chordata; Craniata; Vertebrata; Euteleostomi; Mammalia; Eutheria; Euarchontoglires; Glires; Rodentia; Sciurognathi; Muroidea; Muridae; Murinae; Rattus	B4MNV5_DROWI^B4MNV5_DROWI^Q:1-125,H:1194-1316^44.44%ID^E:4e-29^SubName: Full=GK19499 {ECO:0000313|EMBL:EDW73794.1};^Eukaryota; Metazoa; Ecdysozoa; Arthropoda; Hexapoda; Insecta; Pterygota; Neoptera; Endopterygota; Diptera; Brachycera; Muscomorpha; Ephydroidea; Drosophilidae; Drosophila; Sophophora	.	.	COG1502^Catalyzes the reversible phosphatidyl group transfer from one phosphatidylglycerol molecule to another to form cardiolipin (CL) (diphosphatidylglycerol) and glycerol (By similarity)	GO:0005901^cellular_component^caveola`GO:0005794^cellular_component^Golgi apparatus`GO:0030027^cellular_component^lamellipodium`GO:0005634^cellular_component^nucleus`GO:0005886^cellular_component^plasma membrane`GO:0042383^cellular_component^sarcolemma`GO:0070290^molecular_function^N-acylphosphatidylethanolamine-specific phospholipase D activity`GO:0035091^molecular_function^phosphatidylinositol …	.
TR228|c0_g1	TR228|c0_g1_i1	.	Q5TNW5_ANOGA^Q5TNW5_ANOGA^Q:202-20,H:16-78^68.75%ID^E:1e-15^.^.	TR228|c0_g1_i1|m.278	2-331[-]	.	A0NG11_ANOGA^A0NG11_ANOGA^Q:1-103,H:1-89^56.73%ID^E:5e-25^.^.	.	sigP:1^17^0.782^YES	.	.	.
TR229|c0_g1	TR229|c0_g1_i1	VATE_DROME^VATE_DROME^Q:52-729,H:1-226^62.83%ID^E:4e-81^RecName: Full=V-type proton ATPase subunit E;^Eukaryota; Metazoa; Ecdysozoa; Arthropoda; Hexapoda; Insecta; Pterygota; Neoptera; Endopterygota; Diptera; Brachycera; Muscomorpha; Ephydroidea; Drosophilidae; Drosophila; Sophophora	Q95X44_CAEEL^Q95X44_CAEEL^Q:52-729,H:1-226^66.37%ID^E:1e-86^.^.	TR229|c0_g1_i1|m.279	1-732[+]	VATE_DROME^VATE_DROME^Q:18-243,H:1-226^62.83%ID^E:4e-96^RecName: Full=V-type proton ATPase subunit E;^Eukaryota; Metazoa; Ecdysozoa; Arthropoda; Hexapoda; Insecta; Pterygota; Neoptera; Endopterygota; Diptera; Brachycera; Muscomorpha; Ephydroidea; Drosophilidae; Drosophila; Sophophora	Q95X44_CAEEL^Q95X44_CAEEL^Q:18-243,H:1-226^66.37%ID^E:1e-101^.^.	PF01991.13^vATP-synt_E^ATP synthase (E/31 kDa) subunit^35-233^E:1.2e-62	.	COG1390^Produces ATP from ADP in the presence of a proton gradient across the membrane (By similarity)	GO:0005886^cellular_component^plasma membrane`GO:0033181^cellular_component^plasma membrane proton-transporting V-type ATPase complex`GO:0000221^cellular_component^vacuolar proton-transporting V-type ATPase, V1 domain`GO:0046961^molecular_function^proton-transporting ATPase activity, rotational mechanism`GO:0015991^biological_process^ATP hydrolysis coupled proton transport	GO:0046961^molecular_function^proton-transporting ATPase activity, rotational mechanism`GO:0015991^biological_process^ATP hydrolysis coupled proton transport`GO:0033178^cellular_component^proton-transporting two-sector ATPase complex, catalytic domain
TR230|c0_g1	TR230|c0_g1_i1	.	.	.	.	.	.	.	.	.	.	.
TR231|c0_g1	TR231|c0_g1_i1	NUP54_DROME^NUP54_DROME^Q:852-172,H:379-600^32.02%ID^E:2e-25^RecName: Full=Probable nucleoporin Nup54;^Eukaryota; Metazoa; Ecdysozoa; Arthropoda; Hexapoda; Insecta; Pterygota; Neoptera; Endopterygota; Diptera; Brachycera; Muscomorpha; Ephydroidea; Drosophilidae; Drosophila; Sophophora	V4A866_LOTGI^V4A866_LOTGI^Q:849-166,H:152-375^32.02%ID^E:7e-31^SubName: Full=Uncharacterized protein {ECO:0000313|EMBL:ESO89471.1};^Eukaryota; Metazoa; Lophotrochozoa; Mollusca; Gastropoda; Patellogastropoda; Lottioidea; Lottiidae; Lottia	TR231|c0_g1_i1|m.280	148-852[-]	NUP54_MOUSE^NUP54_MOUSE^Q:17-234,H:288-501^29.36%ID^E:3e-30^RecName: Full=Nuclear pore complex protein Nup54;^Eukaryota; Metazoa; Chordata; Craniata; Vertebrata; Euteleostomi; Mammalia; Eutheria; Euarchontoglires; Glires; Rodentia; Sciurognathi; Muroidea; Muridae; Murinae; Mus; Mus	V4A866_LOTGI^V4A866_LOTGI^Q:2-229,H:152-375^32.46%ID^E:2e-36^SubName: Full=Uncharacterized protein {ECO:0000313|EMBL:ESO89471.1};^Eukaryota; Metazoa; Lophotrochozoa; Mollusca; Gastropoda; Patellogastropoda; Lottioidea; Lottiidae; Lottia	PF13874.1^Nup54^Nucleoporin complex subunit 54^32-170^E:4.3e-31	.	NOG136872^	GO:0031965^cellular_component^nuclear membrane`GO:0005643^cellular_component^nuclear pore`GO:0005487^molecular_function^nucleocytoplasmic transporter activity`GO:0051028^biological_process^mRNA transport`GO:0006605^biological_process^protein targeting	.
TR231|c0_g2	TR231|c0_g2_i1	NUP54_DROME^NUP54_DROME^Q:852-172,H:379-600^32.02%ID^E:1e-25^RecName: Full=Probable nucleoporin Nup54;^Eukaryota; Metazoa; Ecdysozoa; Arthropoda; Hexapoda; Insecta; Pterygota; Neoptera; Endopterygota; Diptera; Brachycera; Muscomorpha; Ephydroidea; Drosophilidae; Drosophila; Sophophora	V4A866_LOTGI^V4A866_LOTGI^Q:849-166,H:152-375^32.02%ID^E:5e-31^SubName: Full=Uncharacterized protein {ECO:0000313|EMBL:ESO89471.1};^Eukaryota; Metazoa; Lophotrochozoa; Mollusca; Gastropoda; Patellogastropoda; Lottioidea; Lottiidae; Lottia	TR231|c0_g2_i1|m.281	148-852[-]	NUP54_MOUSE^NUP54_MOUSE^Q:17-234,H:288-501^29.36%ID^E:1e-30^RecName: Full=Nuclear pore complex protein Nup54;^Eukaryota; Metazoa; Chordata; Craniata; Vertebrata; Euteleostomi; Mammalia; Eutheria; Euarchontoglires; Glires; Rodentia; Sciurognathi; Muroidea; Muridae; Murinae; Mus; Mus	V4A866_LOTGI^V4A866_LOTGI^Q:5-229,H:155-375^32.89%ID^E:1e-36^SubName: Full=Uncharacterized protein {ECO:0000313|EMBL:ESO89471.1};^Eukaryota; Metazoa; Lophotrochozoa; Mollusca; Gastropoda; Patellogastropoda; Lottioidea; Lottiidae; Lottia	PF13874.1^Nup54^Nucleoporin complex subunit 54^32-170^E:2e-31	.	NOG136872^	GO:0031965^cellular_component^nuclear membrane`GO:0005643^cellular_component^nuclear pore`GO:0005487^molecular_function^nucleocytoplasmic transporter activity`GO:0051028^biological_process^mRNA transport`GO:0006605^biological_process^protein targeting	.
TR232|c0_g1	TR232|c0_g1_i1	KIRR1_RAT^KIRR1_RAT^Q:47-607,H:57-239^29.74%ID^E:1e-10^RecName: Full=Kin of IRRE-like protein 1;^Eukaryota; Metazoa; Chordata; Craniata; Vertebrata; Euteleostomi; Mammalia; Eutheria; Euarchontoglires; Glires; Rodentia; Sciurognathi; Muroidea; Muridae; Murinae; Rattus	B4LGM8_DROVI^B4LGM8_DROVI^Q:29-643,H:65-269^87.8%ID^E:1e-133^SubName: Full=GJ13257 {ECO:0000313|EMBL:EDW69466.1};^Eukaryota; Metazoa; Ecdysozoa; Arthropoda; Hexapoda; Insecta; Pterygota; Neoptera; Endopterygota; Diptera; Brachycera; Muscomorpha; Ephydroidea; Drosophilidae; Drosophila	TR232|c0_g1_i1|m.282	2-676[+]	KIRR1_RAT^KIRR1_RAT^Q:16-202,H:57-239^29.74%ID^E:1e-10^RecName: Full=Kin of IRRE-like protein 1;^Eukaryota; Metazoa; Chordata; Craniata; Vertebrata; Euteleostomi; Mammalia; Eutheria; Euarchontoglires; Glires; Rodentia; Sciurognathi; Muroidea; Muridae; Murinae; Rattus	B4LGM8_DROVI^B4LGM8_DROVI^Q:10-214,H:65-269^87.8%ID^E:1e-133^SubName: Full=GJ13257 {ECO:0000313|EMBL:EDW69466.1};^Eukaryota; Metazoa; Ecdysozoa; Arthropoda; Hexapoda; Insecta; Pterygota; Neoptera; Endopterygota; Diptera; Brachycera; Muscomorpha; Ephydroidea; Drosophilidae; Drosophila	PF13927.1^Ig_3^Immunoglobulin domain^11-98^E:0.0069`PF07686.12^V-set^Immunoglobulin V-set domain^15-104^E:2.1e-11`PF07679.11^I-set^Immunoglobulin I-set domain^16-111^E:1.6e-11`PF13895.1^Ig_2^Immunoglobulin domain^26-103^E:0.022`PF07679.11^I-set^Immunoglobulin I-set domain^124-200^E:5.6e-08`PF13895.1^Ig_2^Immunoglobulin domain^124-200^E:4.1e-09`PF07686.12^V-set^Immunoglobulin V-set domain^127-199^…	.	.	GO:0031253^cellular_component^cell projection membrane`GO:0005911^cellular_component^cell-cell junction`GO:0043198^cellular_component^dendritic shaft`GO:0070062^cellular_component^extracellular vesicular exosome`GO:0016021^cellular_component^integral component of membrane`GO:0045121^cellular_component^membrane raft`GO:0048471^cellular_component^perinuclear region of cytoplasm`GO:0007588^biologica…	.
TR232|c0_g2	TR232|c0_g2_i1	KIRR1_RAT^KIRR1_RAT^Q:47-607,H:57-239^29.74%ID^E:4e-10^RecName: Full=Kin of IRRE-like protein 1;^Eukaryota; Metazoa; Chordata; Craniata; Vertebrata; Euteleostomi; Mammalia; Eutheria; Euarchontoglires; Glires; Rodentia; Sciurognathi; Muroidea; Muridae; Murinae; Rattus	B4J2U6_DROGR^B4J2U6_DROGR^Q:29-718,H:65-294^84.78%ID^E:1e-145^SubName: Full=GH16056 {ECO:0000313|EMBL:EDV96087.1};^Eukaryota; Metazoa; Ecdysozoa; Arthropoda; Hexapoda; Insecta; Pterygota; Neoptera; Endopterygota; Diptera; Brachycera; Muscomorpha; Ephydroidea; Drosophilidae; Drosophila; Hawaiian Drosophila	TR232|c0_g2_i1|m.283	2-727[+]	KIRR1_RAT^KIRR1_RAT^Q:16-202,H:57-239^29.74%ID^E:4e-10^RecName: Full=Kin of IRRE-like protein 1;^Eukaryota; Metazoa; Chordata; Craniata; Vertebrata; Euteleostomi; Mammalia; Eutheria; Euarchontoglires; Glires; Rodentia; Sciurognathi; Muroidea; Muridae; Murinae; Rattus	B4J2U6_DROGR^B4J2U6_DROGR^Q:10-239,H:65-294^84.78%ID^E:1e-145^SubName: Full=GH16056 {ECO:0000313|EMBL:EDV96087.1};^Eukaryota; Metazoa; Ecdysozoa; Arthropoda; Hexapoda; Insecta; Pterygota; Neoptera; Endopterygota; Diptera; Brachycera; Muscomorpha; Ephydroidea; Drosophilidae; Drosophila; Hawaiian Drosophila	PF13927.1^Ig_3^Immunoglobulin domain^11-98^E:0.0082`PF07686.12^V-set^Immunoglobulin V-set domain^15-104^E:2.5e-11`PF07679.11^I-set^Immunoglobulin I-set domain^16-111^E:1.8e-11`PF13895.1^Ig_2^Immunoglobulin domain^26-103^E:0.026`PF07679.11^I-set^Immunoglobulin I-set domain^124-200^E:5.3e-08`PF13895.1^Ig_2^Immunoglobulin domain^124-200^E:3.3e-09`PF07686.12^V-set^Immunoglobulin V-set domain^127-200^…	.	.	GO:0031253^cellular_component^cell projection membrane`GO:0005911^cellular_component^cell-cell junction`GO:0043198^cellular_component^dendritic shaft`GO:0070062^cellular_component^extracellular vesicular exosome`GO:0016021^cellular_component^integral component of membrane`GO:0045121^cellular_component^membrane raft`GO:0048471^cellular_component^perinuclear region of cytoplasm`GO:0007588^biologica…	.
TR233|c0_g1	TR233|c0_g1_i1	MMAD_RAT^MMAD_RAT^Q:152-469,H:146-230^33.02%ID^E:7e-09^RecName: Full=Methylmalonic aciduria and homocystinuria type D homolog, mitochondrial;^Eukaryota; Metazoa; Chordata; Craniata; Vertebrata; Euteleostomi; Mammalia; Eutheria; Euarchontoglires; Glires; Rodentia; Sciurognathi; Muroidea; Muridae; Murinae; Rattus	E0VJC4_PEDHC^E0VJC4_PEDHC^Q:143-469,H:105-192^31.19%ID^E:1e-10^SubName: Full=Putative uncharacterized protein {ECO:0000313|EMBL:EEB13480.1};^Eukaryota; Metazoa; Ecdysozoa; Arthropoda; Hexapoda; Insecta; Pterygota; Neoptera; Paraneoptera; Phthiraptera; Anoplura; Pediculidae; Pediculus	TR233|c0_g1_i1|m.284	2-469[+]	MMAD_RAT^MMAD_RAT^Q:51-156,H:146-230^33.02%ID^E:6e-09^RecName: Full=Methylmalonic aciduria and homocystinuria type D homolog, mitochondrial;^Eukaryota; Metazoa; Chordata; Craniata; Vertebrata; Euteleostomi; Mammalia; Eutheria; Euarchontoglires; Glires; Rodentia; Sciurognathi; Muroidea; Muridae; Murinae; Rattus	E0VJC4_PEDHC^E0VJC4_PEDHC^Q:48-156,H:105-192^31.19%ID^E:9e-11^SubName: Full=Putative uncharacterized protein {ECO:0000313|EMBL:EEB13480.1};^Eukaryota; Metazoa; Ecdysozoa; Arthropoda; Hexapoda; Insecta; Pterygota; Neoptera; Paraneoptera; Phthiraptera; Anoplura; Pediculidae; Pediculus	PF10229.4^DUF2246^Uncharacterized conserved protein (DUF2246)^49-156^E:1.3e-15	.	.	GO:0005739^cellular_component^mitochondrion`GO:0009235^biological_process^cobalamin metabolic process	GO:0009235^biological_process^cobalamin metabolic process
TR234|c0_g1	TR234|c0_g1_i1	RL11_DROME^RL11_DROME^Q:583-74,H:15-184^81.76%ID^E:7e-99^RecName: Full=60S ribosomal protein L11;^Eukaryota; Metazoa; Ecdysozoa; Arthropoda; Hexapoda; Insecta; Pterygota; Neoptera; Endopterygota; Diptera; Brachycera; Muscomorpha; Ephydroidea; Drosophilidae; Drosophila; Sophophora	E1FQY1_LOALO^E1FQY1_LOALO^Q:583-68,H:17-188^83.72%ID^E:4e-102^SubName: Full=60S ribosomal protein L11 {ECO:0000313|EMBL:EFO25175.1};^Eukaryota; Metazoa; Ecdysozoa; Nematoda; Chromadorea; Spirurida; Filarioidea; Onchocercidae; Loa	TR234|c0_g1_i1|m.286	65-676[-]	RL11_CAEEL^RL11_CAEEL^Q:19-202,H:4-187^76.09%ID^E:1e-102^RecName: Full=60S ribosomal protein L11;^Eukaryota; Metazoa; Ecdysozoa; Nematoda; Chromadorea; Rhabditida; Rhabditoidea; Rhabditidae; Peloderinae; Caenorhabditis	E1FQY1_LOALO^E1FQY1_LOALO^Q:19-202,H:4-187^80.98%ID^E:7e-108^SubName: Full=60S ribosomal protein L11 {ECO:0000313|EMBL:EFO25175.1};^Eukaryota; Metazoa; Ecdysozoa; Nematoda; Chromadorea; Spirurida; Filarioidea; Onchocercidae; Loa	PF00281.14^Ribosomal_L5^Ribosomal protein L5^32-85^E:4.6e-19`PF00673.16^Ribosomal_L5_C^ribosomal L5P family C-terminus^89-187^E:1.8e-20	.	COG0094^This is 1 of the proteins that binds and probably mediates the attachment of the 5S RNA into the large ribosomal subunit, where it forms part of the central protuberance. In the 70S ribosome it contacts protein S13 of the 30S subunit (bridge B1b), connecting the 2 subunits	GO:0005840^cellular_component^ribosome`GO:0003735^molecular_function^structural constituent of ribosome`GO:0006412^biological_process^translation	GO:0003735^molecular_function^structural constituent of ribosome`GO:0006412^biological_process^translation`GO:0005840^cellular_component^ribosome
TR235|c0_g1	TR235|c0_g1_i1	.	.	.	.	.	.	.	.	.	.	.
TR236|c0_g1	TR236|c0_g1_i1	Y3380_DROME^Y3380_DROME^Q:71-310,H:66-150^27.91%ID^E:1e-05^RecName: Full=Uncharacterized protein CG13380;^Eukaryota; Metazoa; Ecdysozoa; Arthropoda; Hexapoda; Insecta; Pterygota; Neoptera; Endopterygota; Diptera; Brachycera; Muscomorpha; Ephydroidea; Drosophilidae; Drosophila; Sophophora	A0A077ZB54_TRITR^A0A077ZB54_TRITR^Q:131-301,H:113-169^47.37%ID^E:8e-10^.^.	TR236|c0_g1_i1|m.287	2-313[+]	Y3380_DROME^Y3380_DROME^Q:24-103,H:66-150^27.91%ID^E:2e-06^RecName: Full=Uncharacterized protein CG13380;^Eukaryota; Metazoa; Ecdysozoa; Arthropoda; Hexapoda; Insecta; Pterygota; Neoptera; Endopterygota; Diptera; Brachycera; Muscomorpha; Ephydroidea; Drosophilidae; Drosophila; Sophophora	A0A077ZB54_TRITR^A0A077ZB54_TRITR^Q:44-100,H:113-169^47.37%ID^E:1e-10^.^.	.	.	.	.	.
TR237|c0_g1	TR237|c0_g1_i1	UD2C1_RABIT^UD2C1_RABIT^Q:827-150,H:240-463^40.97%ID^E:7e-53^RecName: Full=UDP-glucuronosyltransferase 2C1;^Eukaryota; Metazoa; Chordata; Craniata; Vertebrata; Euteleostomi; Mammalia; Eutheria; Euarchontoglires; Glires; Lagomorpha; Leporidae; Oryctolagus	B0VZV7_CULQU^B0VZV7_CULQU^Q:959-159,H:212-478^56.34%ID^E:3e-98^.^.	TR237|c0_g1_i1|m.288	18-980[-]	UD2C1_RABIT^UD2C1_RABIT^Q:26-315,H:215-502^37.29%ID^E:9e-61^RecName: Full=UDP-glucuronosyltransferase 2C1;^Eukaryota; Metazoa; Chordata; Craniata; Vertebrata; Euteleostomi; Mammalia; Eutheria; Euarchontoglires; Glires; Lagomorpha; Leporidae; Oryctolagus	W5JUM3_ANODA^W5JUM3_ANODA^Q:1-319,H:205-527^52.16%ID^E:1e-113^SubName: Full=Glucosyl/glucuronosyl transferase {ECO:0000313|EMBL:ETN67851.1};^Eukaryota; Metazoa; Ecdysozoa; Arthropoda; Hexapoda; Insecta; Pterygota; Neoptera; Endopterygota; Diptera; Nematocera; Culicoidea; Culicidae; Anophelinae; Anopheles	PF00201.13^UDPGT^UDP-glucoronosyl and UDP-glucosyl transferase^29-300^E:3.2e-72`PF04101.11^Glyco_tran_28_C^Glycosyltransferase family 28 C-terminal domain^156-237^E:1.7e-09	.	COG1819^glycosyltransferase	GO:0005789^cellular_component^endoplasmic reticulum membrane`GO:0016021^cellular_component^integral component of membrane`GO:0015020^molecular_function^glucuronosyltransferase activity	GO:0016758^molecular_function^transferase activity, transferring hexosyl groups`GO:0008152^biological_process^metabolic process`GO:0030246^molecular_function^carbohydrate binding`GO:0005975^biological_process^carbohydrate metabolic process`GO:0030259^biological_process^lipid glycosylation
TR237|c0_g2	TR237|c0_g2_i1	UD2C1_RABIT^UD2C1_RABIT^Q:827-144,H:240-465^41.48%ID^E:2e-54^RecName: Full=UDP-glucuronosyltransferase 2C1;^Eukaryota; Metazoa; Chordata; Craniata; Vertebrata; Euteleostomi; Mammalia; Eutheria; Euarchontoglires; Glires; Lagomorpha; Leporidae; Oryctolagus	B0VZV7_CULQU^B0VZV7_CULQU^Q:959-159,H:212-478^56.34%ID^E:4e-98^.^.	TR237|c0_g2_i1|m.289	18-980[-]	UD2C1_RABIT^UD2C1_RABIT^Q:26-315,H:215-502^37.29%ID^E:8e-61^RecName: Full=UDP-glucuronosyltransferase 2C1;^Eukaryota; Metazoa; Chordata; Craniata; Vertebrata; Euteleostomi; Mammalia; Eutheria; Euarchontoglires; Glires; Lagomorpha; Leporidae; Oryctolagus	W5JUM3_ANODA^W5JUM3_ANODA^Q:1-319,H:205-527^52.16%ID^E:2e-113^SubName: Full=Glucosyl/glucuronosyl transferase {ECO:0000313|EMBL:ETN67851.1};^Eukaryota; Metazoa; Ecdysozoa; Arthropoda; Hexapoda; Insecta; Pterygota; Neoptera; Endopterygota; Diptera; Nematocera; Culicoidea; Culicidae; Anophelinae; Anopheles	PF00201.13^UDPGT^UDP-glucoronosyl and UDP-glucosyl transferase^29-302^E:2.1e-72`PF04101.11^Glyco_tran_28_C^Glycosyltransferase family 28 C-terminal domain^156-237^E:1.7e-09	.	COG1819^glycosyltransferase	GO:0005789^cellular_component^endoplasmic reticulum membrane`GO:0016021^cellular_component^integral component of membrane`GO:0015020^molecular_function^glucuronosyltransferase activity	GO:0016758^molecular_function^transferase activity, transferring hexosyl groups`GO:0008152^biological_process^metabolic process`GO:0030246^molecular_function^carbohydrate binding`GO:0005975^biological_process^carbohydrate metabolic process`GO:0030259^biological_process^lipid glycosylation
TR238|c0_g1	TR238|c0_g1_i1	UGPA_PIG^UGPA_PIG^Q:55-360,H:17-118^44.12%ID^E:2e-21^RecName: Full=UTP--glucose-1-phosphate uridylyltransferase;^Eukaryota; Metazoa; Chordata; Craniata; Vertebrata; Euteleostomi; Mammalia; Eutheria; Laurasiatheria; Cetartiodactyla; Suina; Suidae; Sus	Q58I82_AEDAE^Q58I82_AEDAE^Q:1-360,H:3-121^65%ID^E:4e-43^SubName: Full=AAEL005617-PA {ECO:0000313|EMBL:EAT42894.1};^Eukaryota; Metazoa; Ecdysozoa; Arthropoda; Hexapoda; Insecta; Pterygota; Neoptera; Endopterygota; Diptera; Nematocera; Culicoidea; Culicidae; Culicinae; Aedini; Aedes; Stegomyia	TR238|c0_g1_i1|m.290	1-360[+]	UGPA_PIG^UGPA_PIG^Q:19-120,H:17-118^44.12%ID^E:2e-21^RecName: Full=UTP--glucose-1-phosphate uridylyltransferase;^Eukaryota; Metazoa; Chordata; Craniata; Vertebrata; Euteleostomi; Mammalia; Eutheria; Laurasiatheria; Cetartiodactyla; Suina; Suidae; Sus	Q58I82_AEDAE^Q58I82_AEDAE^Q:1-120,H:3-121^65%ID^E:3e-43^SubName: Full=AAEL005617-PA {ECO:0000313|EMBL:EAT42894.1};^Eukaryota; Metazoa; Ecdysozoa; Arthropoda; Hexapoda; Insecta; Pterygota; Neoptera; Endopterygota; Diptera; Nematocera; Culicoidea; Culicidae; Culicinae; Aedini; Aedes; Stegomyia	PF01704.13^UDPGP^UTP--glucose-1-phosphate uridylyltransferase^56-120^E:4e-12	.	COG4284^pyrophosphorylase	GO:0005737^cellular_component^cytoplasm`GO:0046872^molecular_function^metal ion binding`GO:0003983^molecular_function^UTP:glucose-1-phosphate uridylyltransferase activity`GO:0006011^biological_process^UDP-glucose metabolic process	GO:0070569^molecular_function^uridylyltransferase activity`GO:0008152^biological_process^metabolic process
TR238|c0_g2	TR238|c0_g2_i1	UGPA_HUMAN^UGPA_HUMAN^Q:1-363,H:112-233^71.31%ID^E:7e-54^RecName: Full=UTP--glucose-1-phosphate uridylyltransferase;^Eukaryota; Metazoa; Chordata; Craniata; Vertebrata; Euteleostomi; Mammalia; Eutheria; Euarchontoglires; Primates; Haplorrhini; Catarrhini; Hominidae; Homo	A0A023EUR8_AEDAL^A0A023EUR8_AEDAL^Q:1-363,H:139-259^85.12%ID^E:5e-71^SubName: Full=Putative udp-glucose pyrophosphorylase {ECO:0000313|EMBL:JAC12722.1};^Eukaryota; Metazoa; Ecdysozoa; Arthropoda; Hexapoda; Insecta; Pterygota; Neoptera; Endopterygota; Diptera; Nematocera; Culicoidea; Culicidae; Culicinae; Aedini; Aedes; Stegomyia	TR238|c0_g2_i1|m.291	1-363[+]	UGPA_HUMAN^UGPA_HUMAN^Q:1-121,H:112-233^71.31%ID^E:6e-54^RecName: Full=UTP--glucose-1-phosphate uridylyltransferase;^Eukaryota; Metazoa; Chordata; Craniata; Vertebrata; Euteleostomi; Mammalia; Eutheria; Euarchontoglires; Primates; Haplorrhini; Catarrhini; Hominidae; Homo	A0A023EUR8_AEDAL^A0A023EUR8_AEDAL^Q:1-121,H:139-259^85.12%ID^E:5e-71^SubName: Full=Putative udp-glucose pyrophosphorylase {ECO:0000313|EMBL:JAC12722.1};^Eukaryota; Metazoa; Ecdysozoa; Arthropoda; Hexapoda; Insecta; Pterygota; Neoptera; Endopterygota; Diptera; Nematocera; Culicoidea; Culicidae; Culicinae; Aedini; Aedes; Stegomyia	PF01704.13^UDPGP^UTP--glucose-1-phosphate uridylyltransferase^1-121^E:4.7e-54	.	COG4284^pyrophosphorylase	GO:0005829^cellular_component^cytosol`GO:0070062^cellular_component^extracellular vesicular exosome`GO:0005634^cellular_component^nucleus`GO:0005536^molecular_function^glucose binding`GO:0046872^molecular_function^metal ion binding`GO:0032557^molecular_function^pyrimidine ribonucleotide binding`GO:0003983^molecular_function^UTP:glucose-1-phosphate uridylyltransferase activity`GO:0005975^biologica…	GO:0070569^molecular_function^uridylyltransferase activity`GO:0008152^biological_process^metabolic process
TR239|c0_g1	TR239|c0_g1_i1	COX1_CHRKN^COX1_CHRKN^Q:72-443,H:28-153^63.49%ID^E:6e-28^RecName: Full=Cytochrome c oxidase subunit 1;^Eukaryota; Metazoa; Ecdysozoa; Arthropoda; Hexapoda; Insecta; Pterygota; Neoptera; Endopterygota; Coleoptera; Polyphaga; Cucujiformia; Chrysomeloidea; Chrysomelidae; Chrysomelinae; Chrysomelini; Chrysomela	A1Z3A2_9BILA^A1Z3A2_9BILA^Q:72-443,H:120-244^66.4%ID^E:4e-29^.^.	.	.	.	.	.	.	.	GO:0016021^cellular_component^integral component of membrane`GO:0005743^cellular_component^mitochondrial inner membrane`GO:0070469^cellular_component^respiratory chain`GO:0004129^molecular_function^cytochrome-c oxidase activity`GO:0020037^molecular_function^heme binding`GO:0005506^molecular_function^iron ion binding`GO:0009060^biological_process^aerobic respiration`GO:0006119^biological_process^o…	.
TR240|c0_g1	TR240|c0_g1_i1	DNJC3_CHICK^DNJC3_CHICK^Q:132-776,H:64-274^24.88%ID^E:6e-13^RecName: Full=DnaJ homolog subfamily C member 3;^Eukaryota; Metazoa; Chordata; Craniata; Vertebrata; Euteleostomi; Testudines + Archosauria group; Archosauria; Dinosauria; Saurischia; Theropoda; Coelurosauria; Aves; Neognathae; Galloanserae; Galliformes; Phasianidae; Phasianinae; Gallus	W5JF77_ANODA^W5JF77_ANODA^Q:96-779,H:56-277^29.13%ID^E:9e-16^SubName: Full=Tetratricopeptide repeat protein {ECO:0000313|EMBL:ETN62741.1};^Eukaryota; Metazoa; Ecdysozoa; Arthropoda; Hexapoda; Insecta; Pterygota; Neoptera; Endopterygota; Diptera; Nematocera; Culicoidea; Culicidae; Anophelinae; Anopheles	TR240|c0_g1_i1|m.293	3-779[+]	DNJC3_CHICK^DNJC3_CHICK^Q:44-258,H:64-274^24.88%ID^E:2e-13^RecName: Full=DnaJ homolog subfamily C member 3;^Eukaryota; Metazoa; Chordata; Craniata; Vertebrata; Euteleostomi; Testudines + Archosauria group; Archosauria; Dinosauria; Saurischia; Theropoda; Coelurosauria; Aves; Neognathae; Galloanserae; Galliformes; Phasianidae; Phasianinae; Gallus	W5JF77_ANODA^W5JF77_ANODA^Q:13-259,H:37-277^28.11%ID^E:6e-16^SubName: Full=Tetratricopeptide repeat protein {ECO:0000313|EMBL:ETN62741.1};^Eukaryota; Metazoa; Ecdysozoa; Arthropoda; Hexapoda; Insecta; Pterygota; Neoptera; Endopterygota; Diptera; Nematocera; Culicoidea; Culicidae; Anophelinae; Anopheles	PF13414.1^TPR_11^TPR repeat^19-82^E:1.1e-07`PF13371.1^TPR_9^Tetratricopeptide repeat^38-86^E:0.0069`PF07719.12^TPR_2^Tetratricopeptide repeat^51-83^E:0.0054`PF00515.23^TPR_1^Tetratricopeptide repeat^51-82^E:5.8e-05`PF13181.1^TPR_8^Tetratricopeptide repeat^52-82^E:0.19`PF13174.1^TPR_6^Tetratricopeptide repeat^53-84^E:0.79`PF13371.1^TPR_9^Tetratricopeptide repeat^145-212^E:0.0056	.	COG0457^repeat-containing protein	GO:0005788^cellular_component^endoplasmic reticulum lumen`GO:0031205^cellular_component^endoplasmic reticulum Sec complex`GO:0070062^cellular_component^extracellular vesicular exosome`GO:0051603^biological_process^proteolysis involved in cellular protein catabolic process`GO:0006986^biological_process^response to unfolded protein	GO:0005515^molecular_function^protein binding
TR240|c0_g2	TR240|c0_g2_i1	DNJC3_CHICK^DNJC3_CHICK^Q:52-687,H:67-274^24.77%ID^E:2e-13^RecName: Full=DnaJ homolog subfamily C member 3;^Eukaryota; Metazoa; Chordata; Craniata; Vertebrata; Euteleostomi; Testudines + Archosauria group; Archosauria; Dinosauria; Saurischia; Theropoda; Coelurosauria; Aves; Neognathae; Galloanserae; Galliformes; Phasianidae; Phasianinae; Gallus	W5JF77_ANODA^W5JF77_ANODA^Q:52-690,H:71-277^29.77%ID^E:2e-15^SubName: Full=Tetratricopeptide repeat protein {ECO:0000313|EMBL:ETN62741.1};^Eukaryota; Metazoa; Ecdysozoa; Arthropoda; Hexapoda; Insecta; Pterygota; Neoptera; Endopterygota; Diptera; Nematocera; Culicoidea; Culicidae; Anophelinae; Anopheles	TR240|c0_g2_i1|m.295	1-690[+]	DNJC3_CHICK^DNJC3_CHICK^Q:18-229,H:67-274^24.77%ID^E:1e-13^RecName: Full=DnaJ homolog subfamily C member 3;^Eukaryota; Metazoa; Chordata; Craniata; Vertebrata; Euteleostomi; Testudines + Archosauria group; Archosauria; Dinosauria; Saurischia; Theropoda; Coelurosauria; Aves; Neognathae; Galloanserae; Galliformes; Phasianidae; Phasianinae; Gallus	W5JF77_ANODA^W5JF77_ANODA^Q:18-230,H:71-277^29.77%ID^E:2e-15^SubName: Full=Tetratricopeptide repeat protein {ECO:0000313|EMBL:ETN62741.1};^Eukaryota; Metazoa; Ecdysozoa; Arthropoda; Hexapoda; Insecta; Pterygota; Neoptera; Endopterygota; Diptera; Nematocera; Culicoidea; Culicidae; Anophelinae; Anopheles	PF13414.1^TPR_11^TPR repeat^21-82^E:4.2e-07`PF13371.1^TPR_9^Tetratricopeptide repeat^21-58^E:0.016`PF07719.12^TPR_2^Tetratricopeptide repeat^22-54^E:0.0046`PF00515.23^TPR_1^Tetratricopeptide repeat^22-53^E:4.9e-05`PF13181.1^TPR_8^Tetratricopeptide repeat^23-53^E:0.19`PF13174.1^TPR_6^Tetratricopeptide repeat^24-55^E:0.66`PF13371.1^TPR_9^Tetratricopeptide repeat^116-183^E:0.0042	.	COG0457^repeat-containing protein	GO:0005788^cellular_component^endoplasmic reticulum lumen`GO:0031205^cellular_component^endoplasmic reticulum Sec complex`GO:0070062^cellular_component^extracellular vesicular exosome`GO:0051603^biological_process^proteolysis involved in cellular protein catabolic process`GO:0006986^biological_process^response to unfolded protein	GO:0005515^molecular_function^protein binding
TR241|c0_g1	TR241|c0_g1_i1	.	.	.	.	.	.	.	.	.	.	.
TR241|c0_g2	TR241|c0_g2_i1	.	.	.	.	.	.	.	.	.	.	.
TR242|c0_g1	TR242|c0_g1_i1	.	.	TR242|c0_g1_i1|m.298	3-482[-]	.	.	.	.	.	.	.
TR243|c0_g1	TR243|c0_g1_i1	.	Q17EZ0_AEDAE^Q17EZ0_AEDAE^Q:4-219,H:253-325^44%ID^E:1e-07^SubName: Full=AAEL003633-PA {ECO:0000313|EMBL:EAT45069.1};^Eukaryota; Metazoa; Ecdysozoa; Arthropoda; Hexapoda; Insecta; Pterygota; Neoptera; Endopterygota; Diptera; Nematocera; Culicoidea; Culicidae; Culicinae; Aedini; Aedes; Stegomyia	.	.	.	.	.	.	.	.	.
TR244|c0_g1	TR244|c0_g1_i1	HM13_MOUSE^HM13_MOUSE^Q:2-460,H:159-313^60%ID^E:6e-56^RecName: Full=Minor histocompatibility antigen H13;^Eukaryota; Metazoa; Chordata; Craniata; Vertebrata; Euteleostomi; Mammalia; Eutheria; Euarchontoglires; Glires; Rodentia; Sciurognathi; Muroidea; Muridae; Murinae; Mus; Mus	T1FPA3_HELRO^T1FPA3_HELRO^Q:2-460,H:139-293^61.94%ID^E:3e-58^SubName: Full=Uncharacterized protein {ECO:0000313|EMBL:ESN93526.1, ECO:0000313|EnsemblMetazoa:HelroP187510};^Eukaryota; Metazoa; Lophotrochozoa; Annelida; Clitellata; Hirudinida; Hirudinea; Rhynchobdellida; Glossiphoniidae; Helobdella	.	.	.	.	.	.	.	GO:0009986^cellular_component^cell surface`GO:0005783^cellular_component^endoplasmic reticulum`GO:0005789^cellular_component^endoplasmic reticulum membrane`GO:0071458^cellular_component^integral component of cytoplasmic side of endoplasmic reticulum membrane`GO:0071556^cellular_component^integral component of lumenal side of endoplasmic reticulum membrane`GO:0005886^cellular_component^plasma memb…	.
TR245|c0_g1	TR245|c0_g1_i1	CSN4_DROME^CSN4_DROME^Q:15-368,H:26-143^49.15%ID^E:8e-33^RecName: Full=COP9 signalosome complex subunit 4;^Eukaryota; Metazoa; Ecdysozoa; Arthropoda; Hexapoda; Insecta; Pterygota; Neoptera; Endopterygota; Diptera; Brachycera; Muscomorpha; Ephydroidea; Drosophilidae; Drosophila; Sophophora	E2BYA4_HARSA^E2BYA4_HARSA^Q:12-368,H:21-139^55.46%ID^E:2e-38^.^.	TR245|c0_g1_i1|m.302	3-368[+]	CSN4_DROME^CSN4_DROME^Q:5-122,H:26-143^49.15%ID^E:7e-33^RecName: Full=COP9 signalosome complex subunit 4;^Eukaryota; Metazoa; Ecdysozoa; Arthropoda; Hexapoda; Insecta; Pterygota; Neoptera; Endopterygota; Diptera; Brachycera; Muscomorpha; Ephydroidea; Drosophilidae; Drosophila; Sophophora	E2BYA4_HARSA^E2BYA4_HARSA^Q:4-122,H:21-139^55.46%ID^E:2e-38^.^.	.	.	.	GO:0008180^cellular_component^COP9 signalosome`GO:0005737^cellular_component^cytoplasm`GO:0019781^molecular_function^NEDD8 activating enzyme activity`GO:0044212^molecular_function^transcription regulatory region DNA binding`GO:0001751^biological_process^compound eye photoreceptor cell differentiation`GO:0010388^biological_process^cullin deneddylation`GO:0046331^biological_process^lateral inhibiti…	.
TR246|c0_g1	TR246|c0_g1_i1	ES16_MANSE^ES16_MANSE^Q:72-515,H:2-144^30%ID^E:1e-15^RecName: Full=Ecdysteroid-regulated 16 kDa protein;^Eukaryota; Metazoa; Ecdysozoa; Arthropoda; Hexapoda; Insecta; Pterygota; Neoptera; Endopterygota; Lepidoptera; Glossata; Ditrysia; Bombycoidea; Sphingidae; Sphinginae; Sphingini; Manduca	R4G3F2_RHOPR^R4G3F2_RHOPR^Q:69-518,H:8-161^46.75%ID^E:2e-44^SubName: Full=Putative major epididymal secretory protein he1 {ECO:0000313|EMBL:JAA75779.1};^Eukaryota; Metazoa; Ecdysozoa; Arthropoda; Hexapoda; Insecta; Pterygota; Neoptera; Paraneoptera; Hemiptera; Euhemiptera; Heteroptera; Panheteroptera; Cimicomorpha; Reduviidae; Triatominae; Rhodnius	TR246|c0_g1_i1|m.303	3-521[+]	ES16_MANSE^ES16_MANSE^Q:24-171,H:2-144^30%ID^E:6e-16^RecName: Full=Ecdysteroid-regulated 16 kDa protein;^Eukaryota; Metazoa; Ecdysozoa; Arthropoda; Hexapoda; Insecta; Pterygota; Neoptera; Endopterygota; Lepidoptera; Glossata; Ditrysia; Bombycoidea; Sphingidae; Sphinginae; Sphingini; Manduca	R4G3F2_RHOPR^R4G3F2_RHOPR^Q:23-172,H:8-161^46.75%ID^E:5e-45^SubName: Full=Putative major epididymal secretory protein he1 {ECO:0000313|EMBL:JAA75779.1};^Eukaryota; Metazoa; Ecdysozoa; Arthropoda; Hexapoda; Insecta; Pterygota; Neoptera; Paraneoptera; Hemiptera; Euhemiptera; Heteroptera; Panheteroptera; Cimicomorpha; Reduviidae; Triatominae; Rhodnius	PF02221.10^E1_DerP2_DerF2^ML domain^38-171^E:2.3e-23	.	.	GO:0005576^cellular_component^extracellular region	.
TR247|c0_g1	TR247|c0_g1_i1	.	.	.	.	.	.	.	.	.	.	.
TR247|c0_g2	TR247|c0_g2_i1	.	.	.	.	.	.	.	.	.	.	.
TR248|c0_g1	TR248|c0_g1_i1	.	Q17FN2_AEDAE^Q17FN2_AEDAE^Q:88-606,H:434-610^23.16%ID^E:2e-09^SubName: Full=AAEL003335-PA {ECO:0000313|EMBL:EAT45392.1};^Eukaryota; Metazoa; Ecdysozoa; Arthropoda; Hexapoda; Insecta; Pterygota; Neoptera; Endopterygota; Diptera; Nematocera; Culicoidea; Culicidae; Culicinae; Aedini; Aedes; Stegomyia	TR248|c0_g1_i1|m.304	106-615[+]	.	Q17FN2_AEDAE^Q17FN2_AEDAE^Q:1-159,H:441-602^25.15%ID^E:7e-08^SubName: Full=AAEL003335-PA {ECO:0000313|EMBL:EAT45392.1};^Eukaryota; Metazoa; Ecdysozoa; Arthropoda; Hexapoda; Insecta; Pterygota; Neoptera; Endopterygota; Diptera; Nematocera; Culicoidea; Culicidae; Culicinae; Aedini; Aedes; Stegomyia	.	.	.	.	.
TR249|c0_g1	TR249|c0_g1_i1	.	G6DE35_DANPL^G6DE35_DANPL^Q:260-51,H:104-173^34.29%ID^E:6e-07^SubName: Full=Endonuclease-reverse transcriptase {ECO:0000313|EMBL:EHJ68247.1};^Eukaryota; Metazoa; Ecdysozoa; Arthropoda; Hexapoda; Insecta; Pterygota; Neoptera; Endopterygota; Lepidoptera; Glossata; Ditrysia; Papilionoidea; Nymphalidae; Danainae; Danaini; Danaina; Danaus; Danaus	.	.	.	.	.	.	.	.	.
TR249|c0_g2	TR249|c0_g2_i1	.	.	.	.	.	.	.	.	.	.	.
TR250|c0_g1	TR250|c0_g1_i1	ODPA_CAEEL^ODPA_CAEEL^Q:150-722,H:25-215^69.11%ID^E:2e-94^RecName: Full=Probable pyruvate dehydrogenase E1 component subunit alpha, mitochondrial;^Eukaryota; Metazoa; Ecdysozoa; Nematoda; Chromadorea; Rhabditida; Rhabditoidea; Rhabditidae; Peloderinae; Caenorhabditis	Q17AH1_AEDAE^Q17AH1_AEDAE^Q:81-722,H:32-245^69.16%ID^E:6e-104^RecName: Full=Pyruvate dehydrogenase E1 component subunit alpha {ECO:0000256|RuleBase:RU361139};^Eukaryota; Metazoa; Ecdysozoa; Arthropoda; Hexapoda; Insecta; Pterygota; Neoptera; Endopterygota; Diptera; Nematocera; Culicoidea; Culicidae; Culicinae; Aedini; Aedes; Stegomyia	TR250|c0_g1_i1|m.305	63-722[+]	ODPA_CAEEL^ODPA_CAEEL^Q:30-220,H:25-215^69.11%ID^E:1e-94^RecName: Full=Probable pyruvate dehydrogenase E1 component subunit alpha, mitochondrial;^Eukaryota; Metazoa; Ecdysozoa; Nematoda; Chromadorea; Rhabditida; Rhabditoidea; Rhabditidae; Peloderinae; Caenorhabditis	Q17AH1_AEDAE^Q17AH1_AEDAE^Q:7-220,H:32-245^69.16%ID^E:4e-104^RecName: Full=Pyruvate dehydrogenase E1 component subunit alpha {ECO:0000256|RuleBase:RU361139};^Eukaryota; Metazoa; Ecdysozoa; Arthropoda; Hexapoda; Insecta; Pterygota; Neoptera; Endopterygota; Diptera; Nematocera; Culicoidea; Culicidae; Culicinae; Aedini; Aedes; Stegomyia	PF00676.15^E1_dh^Dehydrogenase E1 component^66-220^E:1.4e-51	.	COG1071^Dehydrogenase	GO:0005759^cellular_component^mitochondrial matrix`GO:0005739^cellular_component^mitochondrion`GO:0004739^molecular_function^pyruvate dehydrogenase (acetyl-transferring) activity`GO:0006096^biological_process^glycolytic process	GO:0016624^molecular_function^oxidoreductase activity, acting on the aldehyde or oxo group of donors, disulfide as acceptor`GO:0008152^biological_process^metabolic process
TR251|c0_g1	TR251|c0_g1_i1	NRF6_CAEEL^NRF6_CAEEL^Q:1248-7,H:355-793^25.75%ID^E:4e-26^RecName: Full=Nose resistant to fluoxetine protein 6;^Eukaryota; Metazoa; Ecdysozoa; Nematoda; Chromadorea; Rhabditida; Rhabditoidea; Rhabditidae; Peloderinae; Caenorhabditis	Q179P4_AEDAE^Q179P4_AEDAE^Q:1245-7,H:231-656^34.34%ID^E:2e-67^SubName: Full=AAEL005543-PA {ECO:0000313|EMBL:EAT42980.1};^Eukaryota; Metazoa; Ecdysozoa; Arthropoda; Hexapoda; Insecta; Pterygota; Neoptera; Endopterygota; Diptera; Nematocera; Culicoidea; Culicidae; Culicinae; Aedini; Aedes; Stegomyia	TR251|c0_g1_i1|m.306	1-1266[-]	NRF6_CAEEL^NRF6_CAEEL^Q:7-420,H:355-793^26.39%ID^E:1e-30^RecName: Full=Nose resistant to fluoxetine protein 6;^Eukaryota; Metazoa; Ecdysozoa; Nematoda; Chromadorea; Rhabditida; Rhabditoidea; Rhabditidae; Peloderinae; Caenorhabditis	Q179P4_AEDAE^Q179P4_AEDAE^Q:8-420,H:231-656^34.5%ID^E:1e-77^SubName: Full=AAEL005543-PA {ECO:0000313|EMBL:EAT42980.1};^Eukaryota; Metazoa; Ecdysozoa; Arthropoda; Hexapoda; Insecta; Pterygota; Neoptera; Endopterygota; Diptera; Nematocera; Culicoidea; Culicidae; Culicinae; Aedini; Aedes; Stegomyia	PF01757.17^Acyl_transf_3^Acyltransferase family^30-388^E:6.7e-16	.	.	GO:0016021^cellular_component^integral component of membrane`GO:0008289^molecular_function^lipid binding`GO:0016747^molecular_function^transferase activity, transferring acyl groups other than amino-acyl groups`GO:0006869^biological_process^lipid transport`GO:0007275^biological_process^multicellular organismal development	GO:0016747^molecular_function^transferase activity, transferring acyl groups other than amino-acyl groups
TR252|c0_g1	TR252|c0_g1_i1	.	E1ZV45_CAMFO^E1ZV45_CAMFO^Q:426-46,H:23-145^29.92%ID^E:8e-11^SubName: Full=Retrovirus-related Pol polyprotein from transposon TNT 1-94 {ECO:0000313|EMBL:EFN74944.1};^Eukaryota; Metazoa; Ecdysozoa; Arthropoda; Hexapoda; Insecta; Pterygota; Neoptera; Endopterygota; Hymenoptera; Apocrita; Aculeata; Vespoidea; Formicidae; Formicinae; Camponotus	TR252|c0_g1_i1|m.307	1-426[-]	.	E1ZV45_CAMFO^E1ZV45_CAMFO^Q:1-140,H:23-158^27.86%ID^E:5e-11^SubName: Full=Retrovirus-related Pol polyprotein from transposon TNT 1-94 {ECO:0000313|EMBL:EFN74944.1};^Eukaryota; Metazoa; Ecdysozoa; Arthropoda; Hexapoda; Insecta; Pterygota; Neoptera; Endopterygota; Hymenoptera; Apocrita; Aculeata; Vespoidea; Formicidae; Formicinae; Camponotus	.	.	.	.	.
TR253|c0_g1	TR253|c0_g1_i1	POE_DROME^POE_DROME^Q:1-264,H:4646-4730^70.45%ID^E:2e-33^RecName: Full=Protein purity of essence;^Eukaryota; Metazoa; Ecdysozoa; Arthropoda; Hexapoda; Insecta; Pterygota; Neoptera; Endopterygota; Diptera; Brachycera; Muscomorpha; Ephydroidea; Drosophilidae; Drosophila; Sophophora	Q0IES4_AEDAE^Q0IES4_AEDAE^Q:1-264,H:4573-4657^77.27%ID^E:3e-35^SubName: Full=AAEL008107-PA {ECO:0000313|EMBL:EAT40130.1};^Eukaryota; Metazoa; Ecdysozoa; Arthropoda; Hexapoda; Insecta; Pterygota; Neoptera; Endopterygota; Diptera; Nematocera; Culicoidea; Culicidae; Culicinae; Aedini; Aedes; Stegomyia	.	.	.	.	.	.	.	GO:0043186^cellular_component^P granule`GO:0005516^molecular_function^calmodulin binding`GO:0004842^molecular_function^ubiquitin-protein transferase activity`GO:0008270^molecular_function^zinc ion binding`GO:0042065^biological_process^glial cell growth`GO:0042066^biological_process^perineurial glial growth`GO:0050896^biological_process^response to stimulus`GO:0007291^biological_process^sperm indi…	.
TR253|c0_g2	TR253|c0_g2_i1	POE_DROME^POE_DROME^Q:1-321,H:4646-4749^72.9%ID^E:1e-43^RecName: Full=Protein purity of essence;^Eukaryota; Metazoa; Ecdysozoa; Arthropoda; Hexapoda; Insecta; Pterygota; Neoptera; Endopterygota; Diptera; Brachycera; Muscomorpha; Ephydroidea; Drosophilidae; Drosophila; Sophophora	W4VRR0_9DIPT^W4VRR0_9DIPT^Q:1-321,H:4621-4724^77.57%ID^E:2e-45^.^.	TR253|c0_g2_i1|m.308	1-321[+]	POE_DROME^POE_DROME^Q:1-107,H:4646-4749^72.9%ID^E:1e-43^RecName: Full=Protein purity of essence;^Eukaryota; Metazoa; Ecdysozoa; Arthropoda; Hexapoda; Insecta; Pterygota; Neoptera; Endopterygota; Diptera; Brachycera; Muscomorpha; Ephydroidea; Drosophilidae; Drosophila; Sophophora	W4VRR0_9DIPT^W4VRR0_9DIPT^Q:1-107,H:4621-4724^77.57%ID^E:2e-45^.^.	PF13764.1^E3_UbLigase_R4^E3 ubiquitin-protein ligase UBR4^1-107^E:3e-15	.	.	GO:0043186^cellular_component^P granule`GO:0005516^molecular_function^calmodulin binding`GO:0004842^molecular_function^ubiquitin-protein transferase activity`GO:0008270^molecular_function^zinc ion binding`GO:0042065^biological_process^glial cell growth`GO:0042066^biological_process^perineurial glial growth`GO:0050896^biological_process^response to stimulus`GO:0007291^biological_process^sperm indi…	.
TR254|c0_g1	TR254|c0_g1_i1	VATA_ANOGA^VATA_ANOGA^Q:2-292,H:263-359^97.94%ID^E:2e-58^RecName: Full=V-type proton ATPase catalytic subunit A;^Eukaryota; Metazoa; Ecdysozoa; Arthropoda; Hexapoda; Insecta; Pterygota; Neoptera; Endopterygota; Diptera; Nematocera; Culicoidea; Culicidae; Anophelinae; Anopheles	U3LQF7_9HEMI^U3LQF7_9HEMI^Q:2-292,H:204-300^96.91%ID^E:2e-58^SubName: Full=V-ATPase {ECO:0000313|EMBL:AGI03907.1};^Eukaryota; Metazoa; Ecdysozoa; Arthropoda; Hexapoda; Insecta; Pterygota; Neoptera; Paraneoptera; Hemiptera; Sternorrhyncha; Aphidiformes; Coccoidea; Pseudococcidae; Planococcus	.	.	.	.	.	.	COG1155^Produces ATP from ADP in the presence of a proton gradient across the membrane. The V-type alpha chain is a catalytic subunit (By similarity)	GO:0033180^cellular_component^proton-transporting V-type ATPase, V1 domain`GO:0005524^molecular_function^ATP binding`GO:0046961^molecular_function^proton-transporting ATPase activity, rotational mechanism`GO:0015991^biological_process^ATP hydrolysis coupled proton transport	.
TR254|c0_g2	TR254|c0_g2_i1	VATA_ANOGA^VATA_ANOGA^Q:2-292,H:263-359^97.94%ID^E:2e-58^RecName: Full=V-type proton ATPase catalytic subunit A;^Eukaryota; Metazoa; Ecdysozoa; Arthropoda; Hexapoda; Insecta; Pterygota; Neoptera; Endopterygota; Diptera; Nematocera; Culicoidea; Culicidae; Anophelinae; Anopheles	U3LQF7_9HEMI^U3LQF7_9HEMI^Q:2-292,H:204-300^96.91%ID^E:2e-58^SubName: Full=V-ATPase {ECO:0000313|EMBL:AGI03907.1};^Eukaryota; Metazoa; Ecdysozoa; Arthropoda; Hexapoda; Insecta; Pterygota; Neoptera; Paraneoptera; Hemiptera; Sternorrhyncha; Aphidiformes; Coccoidea; Pseudococcidae; Planococcus	.	.	.	.	.	.	COG1155^Produces ATP from ADP in the presence of a proton gradient across the membrane. The V-type alpha chain is a catalytic subunit (By similarity)	GO:0033180^cellular_component^proton-transporting V-type ATPase, V1 domain`GO:0005524^molecular_function^ATP binding`GO:0046961^molecular_function^proton-transporting ATPase activity, rotational mechanism`GO:0015991^biological_process^ATP hydrolysis coupled proton transport	.
TR254|c1_g1	TR254|c1_g1_i1	VATA_AEDAL^VATA_AEDAL^Q:1-753,H:26-276^93.23%ID^E:2e-170^RecName: Full=V-type proton ATPase catalytic subunit A;^Eukaryota; Metazoa; Ecdysozoa; Arthropoda; Hexapoda; Insecta; Pterygota; Neoptera; Endopterygota; Diptera; Nematocera; Culicoidea; Culicidae; Culicinae; Aedini; Aedes; Stegomyia	A0A023EWA9_AEDAL^A0A023EWA9_AEDAL^Q:13-753,H:54-300^93.12%ID^E:4e-167^SubName: Full=Putative vacuolar h+-atpase v1 sector subunit a {ECO:0000313|EMBL:JAC12669.1};^Eukaryota; Metazoa; Ecdysozoa; Arthropoda; Hexapoda; Insecta; Pterygota; Neoptera; Endopterygota; Diptera; Nematocera; Culicoidea; Culicidae; Culicinae; Aedini; Aedes; Stegomyia`A0A023EWA9_AEDAL^A0A023EWA9_AEDAL^Q:348-187,H:1-54^53.7%ID…	TR254|c1_g1_i1|m.309	1-753[+]	VATA_AEDAL^VATA_AEDAL^Q:1-251,H:26-276^93.23%ID^E:2e-170^RecName: Full=V-type proton ATPase catalytic subunit A;^Eukaryota; Metazoa; Ecdysozoa; Arthropoda; Hexapoda; Insecta; Pterygota; Neoptera; Endopterygota; Diptera; Nematocera; Culicoidea; Culicidae; Culicinae; Aedini; Aedes; Stegomyia	A0A023EWA9_AEDAL^A0A023EWA9_AEDAL^Q:5-251,H:54-300^93.12%ID^E:4e-167^SubName: Full=Putative vacuolar h+-atpase v1 sector subunit a {ECO:0000313|EMBL:JAC12669.1};^Eukaryota; Metazoa; Ecdysozoa; Arthropoda; Hexapoda; Insecta; Pterygota; Neoptera; Endopterygota; Diptera; Nematocera; Culicoidea; Culicidae; Culicinae; Aedini; Aedes; Stegomyia	PF02874.18^ATP-synt_ab_N^ATP synthase alpha/beta family, beta-barrel domain^1-56^E:5.7e-10`PF00006.20^ATP-synt_ab^ATP synthase alpha/beta family, nucleotide-binding domain^201-251^E:4.5e-24	.	.	GO:0033180^cellular_component^proton-transporting V-type ATPase, V1 domain`GO:0005524^molecular_function^ATP binding`GO:0046961^molecular_function^proton-transporting ATPase activity, rotational mechanism`GO:0015991^biological_process^ATP hydrolysis coupled proton transport	GO:0015992^biological_process^proton transport`GO:0046034^biological_process^ATP metabolic process`GO:0005524^molecular_function^ATP binding
TR255|c0_g1	TR255|c0_g1_i1	NU4LM_DROME^NU4LM_DROME^Q:25-225,H:17-83^49.25%ID^E:3e-12^RecName: Full=NADH-ubiquinone oxidoreductase chain 4L;^Eukaryota; Metazoa; Ecdysozoa; Arthropoda; Hexapoda; Insecta; Pterygota; Neoptera; Endopterygota; Diptera; Brachycera; Muscomorpha; Ephydroidea; Drosophilidae; Drosophila; Sophophora	V5LYG0_CHEQU^V5LYG0_CHEQU^Q:1-225,H:10-84^89.33%ID^E:2e-35^.^.	.	.	.	.	.	.	.	GO:0016021^cellular_component^integral component of membrane`GO:0031966^cellular_component^mitochondrial membrane`GO:0070469^cellular_component^respiratory chain`GO:0008137^molecular_function^NADH dehydrogenase (ubiquinone) activity`GO:0042773^biological_process^ATP synthesis coupled electron transport	.
TR256|c0_g1	TR256|c0_g1_i1	.	.	.	.	.	.	.	.	.	.	.
TR257|c0_g1	TR257|c0_g1_i1	.	A0A023EVZ2_AEDAL^A0A023EVZ2_AEDAL^Q:644-432,H:262-335^48.65%ID^E:2e-10^SubName: Full=Putative microtubule associated complex {ECO:0000313|EMBL:JAC13297.1};^Eukaryota; Metazoa; Ecdysozoa; Arthropoda; Hexapoda; Insecta; Pterygota; Neoptera; Endopterygota; Diptera; Nematocera; Culicoidea; Culicidae; Culicinae; Aedini; Aedes; Stegomyia`A0A023EVZ2_AEDAL^A0A023EVZ2_AEDAL^Q:377-234,H:271-318^47.92%ID^E:…	TR257|c0_g1_i1|m.311	3-734[-]	.	A0A023EVZ2_AEDAL^A0A023EVZ2_AEDAL^Q:31-101,H:262-335^48.65%ID^E:2e-10^SubName: Full=Putative microtubule associated complex {ECO:0000313|EMBL:JAC13297.1};^Eukaryota; Metazoa; Ecdysozoa; Arthropoda; Hexapoda; Insecta; Pterygota; Neoptera; Endopterygota; Diptera; Nematocera; Culicoidea; Culicidae; Culicinae; Aedini; Aedes; Stegomyia`A0A023EVZ2_AEDAL^A0A023EVZ2_AEDAL^Q:120-167,H:271-318^47.92%ID^E:9…	.	.	.	.	.
TR258|c0_g1	TR258|c0_g1_i1	RUFY3_HUMAN^RUFY3_HUMAN^Q:260-90,H:17-71^47.37%ID^E:4e-07^RecName: Full=Protein RUFY3;^Eukaryota; Metazoa; Chordata; Craniata; Vertebrata; Euteleostomi; Mammalia; Eutheria; Euarchontoglires; Primates; Haplorrhini; Catarrhini; Hominidae; Homo	F5HK20_ANOGA^F5HK20_ANOGA^Q:251-3,H:114-220^54.21%ID^E:1e-22^.^.	TR258|c0_g1_i1|m.313	3-368[-]	RUFY3_HUMAN^RUFY3_HUMAN^Q:37-93,H:17-71^47.37%ID^E:1e-08^RecName: Full=Protein RUFY3;^Eukaryota; Metazoa; Chordata; Craniata; Vertebrata; Euteleostomi; Mammalia; Eutheria; Euarchontoglires; Primates; Haplorrhini; Catarrhini; Hominidae; Homo	Q5TU95_ANOGA^Q5TU95_ANOGA^Q:40-122,H:114-220^53.27%ID^E:3e-25^.^.	.	.	.	GO:0030175^cellular_component^filopodium`GO:0030426^cellular_component^growth cone`GO:0050771^biological_process^negative regulation of axonogenesis	.
TR259|c0_g1	TR259|c0_g1_i1	.	.	.	.	.	.	.	.	.	.	.
TR259|c0_g2	TR259|c0_g2_i1	.	.	.	.	.	.	.	.	.	.	.
TR260|c0_g1	TR260|c0_g1_i1	HRD1_DROME^HRD1_DROME^Q:584-117,H:315-505^35.94%ID^E:3e-15^RecName: Full=E3 ubiquitin-protein ligase HRD1;^Eukaryota; Metazoa; Ecdysozoa; Arthropoda; Hexapoda; Insecta; Pterygota; Neoptera; Endopterygota; Diptera; Brachycera; Muscomorpha; Ephydroidea; Drosophilidae; Drosophila; Sophophora	T1DCR7_9DIPT^T1DCR7_9DIPT^Q:584-117,H:281-437^45.35%ID^E:7e-25^.^.	TR260|c0_g1_i1|m.314	3-584[-]	HRD1_DROME^HRD1_DROME^Q:1-184,H:315-533^34.51%ID^E:8e-22^RecName: Full=E3 ubiquitin-protein ligase HRD1;^Eukaryota; Metazoa; Ecdysozoa; Arthropoda; Hexapoda; Insecta; Pterygota; Neoptera; Endopterygota; Diptera; Brachycera; Muscomorpha; Ephydroidea; Drosophilidae; Drosophila; Sophophora	U5EYD9_9DIPT^U5EYD9_9DIPT^Q:1-161,H:316-476^49.13%ID^E:3e-35^.^.	.	.	COG5243^autocrine motility factor receptor, E3 ubiquitin protein ligase	GO:0005783^cellular_component^endoplasmic reticulum`GO:0005789^cellular_component^endoplasmic reticulum membrane`GO:0016021^cellular_component^integral component of membrane`GO:0016881^molecular_function^acid-amino acid ligase activity`GO:0002039^molecular_function^p53 binding`GO:0004842^molecular_function^ubiquitin-protein transferase activity`GO:0008270^molecular_function^zinc ion binding`GO:00…	.
TR261|c0_g1	TR261|c0_g1_i1	.	.	.	.	.	.	.	.	.	.	.
TR262|c0_g1	TR262|c0_g1_i1	WDR1_DROME^WDR1_DROME^Q:138-908,H:8-259^64.2%ID^E:4e-106^RecName: Full=Actin-interacting protein 1;^Eukaryota; Metazoa; Ecdysozoa; Arthropoda; Hexapoda; Insecta; Pterygota; Neoptera; Endopterygota; Diptera; Brachycera; Muscomorpha; Ephydroidea; Drosophilidae; Drosophila; Sophophora	U1MAE8_ASCSU^U1MAE8_ASCSU^Q:117-908,H:30-290^70.45%ID^E:1e-124^SubName: Full=Actin-interacting protein 1 {ECO:0000313|EMBL:ERG81303.1};^Eukaryota; Metazoa; Ecdysozoa; Nematoda; Chromadorea; Ascaridida; Ascaridoidea; Ascarididae; Ascaris	TR262|c0_g1_i1|m.315	126-908[+]	WDR1_DROME^WDR1_DROME^Q:5-261,H:8-259^64.2%ID^E:2e-116^RecName: Full=Actin-interacting protein 1;^Eukaryota; Metazoa; Ecdysozoa; Arthropoda; Hexapoda; Insecta; Pterygota; Neoptera; Endopterygota; Diptera; Brachycera; Muscomorpha; Ephydroidea; Drosophilidae; Drosophila; Sophophora	A0A044TR25_ONCVO^A0A044TR25_ONCVO^Q:6-261,H:8-263^72.27%ID^E:5e-134^.^.	PF00400.27^WD40^WD domain, G-beta repeat^56-89^E:0.0023`PF00400.27^WD40^WD domain, G-beta repeat^185-219^E:4e-05`PF00400.27^WD40^WD domain, G-beta repeat^237-260^E:6.4e-05	.	COG2319^repeat-containing protein	GO:0005737^cellular_component^cytoplasm`GO:0005856^cellular_component^cytoskeleton`GO:0003779^molecular_function^actin binding`GO:0030042^biological_process^actin filament depolymerization`GO:0001736^biological_process^establishment of planar polarity`GO:0035317^biological_process^imaginal disc-derived wing hair organization`GO:0006909^biological_process^phagocytosis`GO:0030834^biological_process…	GO:0005515^molecular_function^protein binding
TR262|c0_g2	TR262|c0_g2_i1	WDR1_DROME^WDR1_DROME^Q:138-908,H:8-259^64.2%ID^E:4e-106^RecName: Full=Actin-interacting protein 1;^Eukaryota; Metazoa; Ecdysozoa; Arthropoda; Hexapoda; Insecta; Pterygota; Neoptera; Endopterygota; Diptera; Brachycera; Muscomorpha; Ephydroidea; Drosophilidae; Drosophila; Sophophora	U1MAE8_ASCSU^U1MAE8_ASCSU^Q:117-908,H:30-290^70.45%ID^E:1e-124^SubName: Full=Actin-interacting protein 1 {ECO:0000313|EMBL:ERG81303.1};^Eukaryota; Metazoa; Ecdysozoa; Nematoda; Chromadorea; Ascaridida; Ascaridoidea; Ascarididae; Ascaris	TR262|c0_g2_i1|m.316	126-908[+]	WDR1_DROME^WDR1_DROME^Q:5-261,H:8-259^64.2%ID^E:2e-116^RecName: Full=Actin-interacting protein 1;^Eukaryota; Metazoa; Ecdysozoa; Arthropoda; Hexapoda; Insecta; Pterygota; Neoptera; Endopterygota; Diptera; Brachycera; Muscomorpha; Ephydroidea; Drosophilidae; Drosophila; Sophophora	A0A044TR25_ONCVO^A0A044TR25_ONCVO^Q:6-261,H:8-263^72.27%ID^E:5e-134^.^.	PF00400.27^WD40^WD domain, G-beta repeat^56-89^E:0.0023`PF00400.27^WD40^WD domain, G-beta repeat^185-219^E:4e-05`PF00400.27^WD40^WD domain, G-beta repeat^237-260^E:6.4e-05	.	COG2319^repeat-containing protein	GO:0005737^cellular_component^cytoplasm`GO:0005856^cellular_component^cytoskeleton`GO:0003779^molecular_function^actin binding`GO:0030042^biological_process^actin filament depolymerization`GO:0001736^biological_process^establishment of planar polarity`GO:0035317^biological_process^imaginal disc-derived wing hair organization`GO:0006909^biological_process^phagocytosis`GO:0030834^biological_process…	GO:0005515^molecular_function^protein binding
TR263|c0_g1	TR263|c0_g1_i1	POL4_DROME^POL4_DROME^Q:1107-55,H:882-1236^30.45%ID^E:3e-53^RecName: Full=Retrovirus-related Pol polyprotein from transposon 412;^Eukaryota; Metazoa; Ecdysozoa; Arthropoda; Hexapoda; Insecta; Pterygota; Neoptera; Endopterygota; Diptera; Brachycera; Muscomorpha; Ephydroidea; Drosophilidae; Drosophila; Sophophora	T1D250_9DIPT^T1D250_9DIPT^Q:1143-52,H:673-1028^36.71%ID^E:1e-72^.^.	TR263|c0_g1_i1|m.317	28-1143[-]	POL4_DROME^POL4_DROME^Q:15-363,H:884-1236^30.62%ID^E:2e-53^RecName: Full=Retrovirus-related Pol polyprotein from transposon 412;^Eukaryota; Metazoa; Ecdysozoa; Arthropoda; Hexapoda; Insecta; Pterygota; Neoptera; Endopterygota; Diptera; Brachycera; Muscomorpha; Ephydroidea; Drosophilidae; Drosophila; Sophophora	T1D250_9DIPT^T1D250_9DIPT^Q:1-364,H:673-1028^36.71%ID^E:1e-72^.^.	PF09337.5^zf-H2C2^His(2)-Cys(2) zinc finger^39-73^E:3.8e-06`PF00665.21^rve^Integrase core domain^92-203^E:8.4e-20	.	.	GO:0004190^molecular_function^aspartic-type endopeptidase activity`GO:0004519^molecular_function^endonuclease activity`GO:0003676^molecular_function^nucleic acid binding`GO:0003964^molecular_function^RNA-directed DNA polymerase activity`GO:0015074^biological_process^DNA integration	GO:0015074^biological_process^DNA integration
TR263|c0_g2	TR263|c0_g2_i1	POL4_DROME^POL4_DROME^Q:1405-353,H:882-1236^30.45%ID^E:3e-52^RecName: Full=Retrovirus-related Pol polyprotein from transposon 412;^Eukaryota; Metazoa; Ecdysozoa; Arthropoda; Hexapoda; Insecta; Pterygota; Neoptera; Endopterygota; Diptera; Brachycera; Muscomorpha; Ephydroidea; Drosophilidae; Drosophila; Sophophora	T1D250_9DIPT^T1D250_9DIPT^Q:1441-350,H:673-1028^36.71%ID^E:3e-71^.^.	TR263|c0_g2_i1|m.318	326-1441[-]	POL4_DROME^POL4_DROME^Q:13-363,H:882-1236^30.45%ID^E:2e-53^RecName: Full=Retrovirus-related Pol polyprotein from transposon 412;^Eukaryota; Metazoa; Ecdysozoa; Arthropoda; Hexapoda; Insecta; Pterygota; Neoptera; Endopterygota; Diptera; Brachycera; Muscomorpha; Ephydroidea; Drosophilidae; Drosophila; Sophophora	T1D250_9DIPT^T1D250_9DIPT^Q:1-364,H:673-1028^36.71%ID^E:1e-72^.^.	PF09337.5^zf-H2C2^His(2)-Cys(2) zinc finger^39-73^E:3.8e-06`PF00665.21^rve^Integrase core domain^92-203^E:8.4e-20	.	.	GO:0004190^molecular_function^aspartic-type endopeptidase activity`GO:0004519^molecular_function^endonuclease activity`GO:0003676^molecular_function^nucleic acid binding`GO:0003964^molecular_function^RNA-directed DNA polymerase activity`GO:0015074^biological_process^DNA integration	GO:0015074^biological_process^DNA integration
TR264|c0_g1	TR264|c0_g1_i1	SRPR_DROME^SRPR_DROME^Q:3-842,H:278-558^74.73%ID^E:2e-153^RecName: Full=Signal recognition particle receptor subunit alpha homolog;^Eukaryota; Metazoa; Ecdysozoa; Arthropoda; Hexapoda; Insecta; Pterygota; Neoptera; Endopterygota; Diptera; Brachycera; Muscomorpha; Ephydroidea; Drosophilidae; Drosophila; Sophophora	Q178J5_AEDAE^Q178J5_AEDAE^Q:36-842,H:297-567^85.61%ID^E:4e-167^SubName: Full=AAEL005856-PA {ECO:0000313|EMBL:EAT42647.1};^Eukaryota; Metazoa; Ecdysozoa; Arthropoda; Hexapoda; Insecta; Pterygota; Neoptera; Endopterygota; Diptera; Nematocera; Culicoidea; Culicidae; Culicinae; Aedini; Aedes; Stegomyia	TR264|c0_g1_i1|m.319	3-842[+]	SRPR_DROME^SRPR_DROME^Q:1-280,H:278-558^74.73%ID^E:1e-153^RecName: Full=Signal recognition particle receptor subunit alpha homolog;^Eukaryota; Metazoa; Ecdysozoa; Arthropoda; Hexapoda; Insecta; Pterygota; Neoptera; Endopterygota; Diptera; Brachycera; Muscomorpha; Ephydroidea; Drosophilidae; Drosophila; Sophophora	Q178J5_AEDAE^Q178J5_AEDAE^Q:12-280,H:297-567^85.61%ID^E:4e-167^SubName: Full=AAEL005856-PA {ECO:0000313|EMBL:EAT42647.1};^Eukaryota; Metazoa; Ecdysozoa; Arthropoda; Hexapoda; Insecta; Pterygota; Neoptera; Endopterygota; Diptera; Nematocera; Culicoidea; Culicidae; Culicinae; Aedini; Aedes; Stegomyia	PF02881.14^SRP54_N^SRP54-type protein, helical bundle domain^16-92^E:5e-08`PF00448.17^SRP54^SRP54-type protein, GTPase domain^118-269^E:2e-35`PF01656.18^CbiA^CobQ/CobB/MinD/ParA nucleotide binding domain^127-234^E:0.0001	.	COG0552^Involved in targeting and insertion of nascent membrane proteins into the cytoplasmic membrane. Acts as a receptor for the complex formed by the signal recognition particle (SRP) and the ribosome-nascent chain (RNC)	GO:0012505^cellular_component^endomembrane system`GO:0005789^cellular_component^endoplasmic reticulum membrane`GO:0005811^cellular_component^lipid particle`GO:0005785^cellular_component^signal recognition particle receptor complex`GO:0005525^molecular_function^GTP binding`GO:0003924^molecular_function^GTPase activity`GO:0003723^molecular_function^RNA binding`GO:0005047^molecular_function^signal r…	GO:0005525^molecular_function^GTP binding`GO:0006614^biological_process^SRP-dependent cotranslational protein targeting to membrane
TR265|c0_g1	TR265|c0_g1_i1	LCMT1_HUMAN^LCMT1_HUMAN^Q:4-336,H:211-320^45.05%ID^E:6e-15^RecName: Full=Leucine carboxyl methyltransferase 1;^Eukaryota; Metazoa; Chordata; Craniata; Vertebrata; Euteleostomi; Mammalia; Eutheria; Euarchontoglires; Primates; Haplorrhini; Catarrhini; Hominidae; Homo	R4FM24_RHOPR^R4FM24_RHOPR^Q:4-336,H:189-298^49.55%ID^E:3e-20^SubName: Full=Putative leucine carboxyl methyltransferase {ECO:0000313|EMBL:JAA75621.1};^Eukaryota; Metazoa; Ecdysozoa; Arthropoda; Hexapoda; Insecta; Pterygota; Neoptera; Paraneoptera; Hemiptera; Euhemiptera; Heteroptera; Panheteroptera; Cimicomorpha; Reduviidae; Triatominae; Rhodnius	TR265|c0_g1_i1|m.322	1-375[+]	LCMT1_BOVIN^LCMT1_BOVIN^Q:2-121,H:209-326^43.33%ID^E:3e-24^RecName: Full=Leucine carboxyl methyltransferase 1;^Eukaryota; Metazoa; Chordata; Craniata; Vertebrata; Euteleostomi; Mammalia; Eutheria; Laurasiatheria; Cetartiodactyla; Ruminantia; Pecora; Bovidae; Bovinae; Bos	R4FM24_RHOPR^R4FM24_RHOPR^Q:2-112,H:189-298^49.55%ID^E:2e-29^SubName: Full=Putative leucine carboxyl methyltransferase {ECO:0000313|EMBL:JAA75621.1};^Eukaryota; Metazoa; Ecdysozoa; Arthropoda; Hexapoda; Insecta; Pterygota; Neoptera; Paraneoptera; Hemiptera; Euhemiptera; Heteroptera; Panheteroptera; Cimicomorpha; Reduviidae; Triatominae; Rhodnius	.	.	.	GO:0005829^cellular_component^cytosol`GO:0003880^molecular_function^protein C-terminal carboxyl O-methyltransferase activity`GO:0031333^biological_process^negative regulation of protein complex assembly`GO:0042981^biological_process^regulation of apoptotic process`GO:0010906^biological_process^regulation of glucose metabolic process`GO:0090266^biological_process^regulation of mitotic cell cycle s…	.
TR265|c0_g2	TR265|c0_g2_i1	LCMT1_CAEBR^LCMT1_CAEBR^Q:1-222,H:256-329^43.24%ID^E:3e-06^RecName: Full=Probable leucine carboxyl methyltransferase 1;^Eukaryota; Metazoa; Ecdysozoa; Nematoda; Chromadorea; Rhabditida; Rhabditoidea; Rhabditidae; Peloderinae; Caenorhabditis	R4FM24_RHOPR^R4FM24_RHOPR^Q:1-222,H:226-298^51.35%ID^E:2e-08^SubName: Full=Putative leucine carboxyl methyltransferase {ECO:0000313|EMBL:JAA75621.1};^Eukaryota; Metazoa; Ecdysozoa; Arthropoda; Hexapoda; Insecta; Pterygota; Neoptera; Paraneoptera; Hemiptera; Euhemiptera; Heteroptera; Panheteroptera; Cimicomorpha; Reduviidae; Triatominae; Rhodnius	.	.	.	.	.	.	.	GO:0008168^molecular_function^methyltransferase activity	.
TR266|c0_g1	TR266|c0_g1_i1	NDUBA_BOMMO^NDUBA_BOMMO^Q:772-374,H:25-156^40.3%ID^E:2e-26^RecName: Full=NADH dehydrogenase [ubiquinone] 1 beta subcomplex subunit 10;^Eukaryota; Metazoa; Ecdysozoa; Arthropoda; Hexapoda; Insecta; Pterygota; Neoptera; Endopterygota; Lepidoptera; Glossata; Ditrysia; Bombycoidea; Bombycidae; Bombycinae; Bombyx	H2WEA0_CAEJA^H2WEA0_CAEJA^Q:859-296,H:16-203^50.53%ID^E:4e-63^.^.	TR266|c0_g1_i1|m.323	104-1021[-]	NDUBA_BOMMO^NDUBA_BOMMO^Q:70-216,H:11-156^37.84%ID^E:2e-26^RecName: Full=NADH dehydrogenase [ubiquinone] 1 beta subcomplex subunit 10;^Eukaryota; Metazoa; Ecdysozoa; Arthropoda; Hexapoda; Insecta; Pterygota; Neoptera; Endopterygota; Lepidoptera; Glossata; Ditrysia; Bombycoidea; Bombycidae; Bombycinae; Bombyx	H2WEA0_CAEJA^H2WEA0_CAEJA^Q:53-277,H:14-246^45.49%ID^E:4e-64^.^.	PF10249.4^NDUFB10^NADH-ubiquinone oxidoreductase subunit 10^84-210^E:3e-43	.	.	GO:0005743^cellular_component^mitochondrial inner membrane`GO:0070469^cellular_component^respiratory chain`GO:0055114^biological_process^oxidation-reduction process	.
TR267|c0_g1	TR267|c0_g1_i1	PGAP3_DROME^PGAP3_DROME^Q:363-1265,H:71-313^31.05%ID^E:2e-27^RecName: Full=Post-GPI attachment to proteins factor 3;^Eukaryota; Metazoa; Ecdysozoa; Arthropoda; Hexapoda; Insecta; Pterygota; Neoptera; Endopterygota; Diptera; Brachycera; Muscomorpha; Ephydroidea; Drosophilidae; Drosophila; Sophophora	M2PEM2_CERS8^M2PEM2_CERS8^Q:240-1232,H:19-321^33.82%ID^E:5e-31^SubName: Full=Uncharacterized protein {ECO:0000313|EMBL:EMD34324.1};^Eukaryota; Fungi; Dikarya; Basidiomycota; Agaricomycotina; Agaricomycetes; Polyporales; Meruliaceae; Ceriporiopsis	TR267|c0_g1_i1|m.324	129-1517[+]	PGAP3_DROME^PGAP3_DROME^Q:40-379,H:22-313^30.99%ID^E:2e-32^RecName: Full=Post-GPI attachment to proteins factor 3;^Eukaryota; Metazoa; Ecdysozoa; Arthropoda; Hexapoda; Insecta; Pterygota; Neoptera; Endopterygota; Diptera; Brachycera; Muscomorpha; Ephydroidea; Drosophilidae; Drosophila; Sophophora	M2PEM2_CERS8^M2PEM2_CERS8^Q:38-368,H:19-321^33.73%ID^E:6e-38^SubName: Full=Uncharacterized protein {ECO:0000313|EMBL:EMD34324.1};^Eukaryota; Fungi; Dikarya; Basidiomycota; Agaricomycotina; Agaricomycetes; Polyporales; Meruliaceae; Ceriporiopsis	PF04080.8^Per1^Per1-like^68-368^E:8.9e-47	.	COG5237^Post-GPI attachment to proteins	GO:0000139^cellular_component^Golgi membrane`GO:0016021^cellular_component^integral component of membrane`GO:0031227^cellular_component^intrinsic component of endoplasmic reticulum membrane`GO:0016788^molecular_function^hydrolase activity, acting on ester bonds`GO:0006506^biological_process^GPI anchor biosynthetic process`GO:0006505^biological_process^GPI anchor metabolic process	.
TR268|c0_g1	TR268|c0_g1_i1	CPSF4_DROME^CPSF4_DROME^Q:301-86,H:192-290^36.36%ID^E:2e-10^RecName: Full=Cleavage and polyadenylation specificity factor subunit 4 {ECO:0000250|UniProtKB:O95639};^Eukaryota; Metazoa; Ecdysozoa; Arthropoda; Hexapoda; Insecta; Pterygota; Neoptera; Endopterygota; Diptera; Brachycera; Muscomorpha; Ephydroidea; Drosophilidae; Drosophila; Sophophora	A0A085ME32_9BILA^A0A085ME32_9BILA^Q:301-35,H:196-286^60.64%ID^E:5e-25^SubName: Full=Uncharacterized protein {ECO:0000313|EMBL:KFD55478.1};^Eukaryota; Metazoa; Ecdysozoa; Nematoda; Enoplea; Dorylaimia; Trichocephalida; Trichuridae; Trichuris	TR268|c0_g1_i1|m.325	2-301[-]	CPSF4_DROME^CPSF4_DROME^Q:1-72,H:192-290^36.36%ID^E:1e-10^RecName: Full=Cleavage and polyadenylation specificity factor subunit 4 {ECO:0000250|UniProtKB:O95639};^Eukaryota; Metazoa; Ecdysozoa; Arthropoda; Hexapoda; Insecta; Pterygota; Neoptera; Endopterygota; Diptera; Brachycera; Muscomorpha; Ephydroidea; Drosophilidae; Drosophila; Sophophora	A0A085ME32_9BILA^A0A085ME32_9BILA^Q:1-89,H:196-286^60.64%ID^E:5e-25^SubName: Full=Uncharacterized protein {ECO:0000313|EMBL:KFD55478.1};^Eukaryota; Metazoa; Ecdysozoa; Nematoda; Enoplea; Dorylaimia; Trichocephalida; Trichuridae; Trichuris	PF14392.1^zf-CCHC_4^Zinc knuckle^2-15^E:1`PF13917.1^zf-CCHC_3^Zinc knuckle^48-66^E:0.052`PF00098.18^zf-CCHC^Zinc knuckle^49-63^E:2.1e-05`PF14392.1^zf-CCHC_4^Zinc knuckle^50-65^E:0.99	.	.	GO:0005847^cellular_component^mRNA cleavage and polyadenylation specificity factor complex`GO:0004521^molecular_function^endoribonuclease activity`GO:0003723^molecular_function^RNA binding`GO:0008270^molecular_function^zinc ion binding`GO:0006379^biological_process^mRNA cleavage`GO:0006378^biological_process^mRNA polyadenylation`GO:0022008^biological_process^neurogenesis`GO:0090502^biological_pro…	GO:0003676^molecular_function^nucleic acid binding`GO:0008270^molecular_function^zinc ion binding
TR269|c0_g1	TR269|c0_g1_i1	.	.	.	.	.	.	.	.	.	.	.
TR270|c0_g1	TR270|c0_g1_i1	PEPT1_DROME^PEPT1_DROME^Q:255-1,H:34-118^38.82%ID^E:2e-13^RecName: Full=Peptide transporter family 1;^Eukaryota; Metazoa; Ecdysozoa; Arthropoda; Hexapoda; Insecta; Pterygota; Neoptera; Endopterygota; Diptera; Brachycera; Muscomorpha; Ephydroidea; Drosophilidae; Drosophila; Sophophora	Q7PRI8_ANOGA^Q7PRI8_ANOGA^Q:255-1,H:7-91^40%ID^E:3e-14^.^.	.	.	.	.	.	.	.	GO:0005887^cellular_component^integral component of plasma membrane`GO:0005427^molecular_function^proton-dependent oligopeptide secondary active transmembrane transporter activity`GO:0035672^biological_process^oligopeptide transmembrane transport`GO:0006857^biological_process^oligopeptide transport`GO:0015031^biological_process^protein transport	.
TR271|c0_g1	TR271|c0_g1_i1	.	.	.	.	.	.	.	.	.	.	.
TR272|c0_g1	TR272|c0_g1_i1	.	.	.	.	.	.	.	.	.	.	.
TR273|c0_g1	TR273|c0_g1_i1	.	A0A084VBW0_9DIPT^A0A084VBW0_9DIPT^Q:389-171,H:1072-1144^50.68%ID^E:4e-18^SubName: Full=AGAP003610-PA-like protein {ECO:0000313|EMBL:KFB35454.1};^Eukaryota; Metazoa; Ecdysozoa; Arthropoda; Hexapoda; Insecta; Pterygota; Neoptera; Endopterygota; Diptera; Nematocera; Culicoidea; Culicidae; Anophelinae; Anopheles`A0A084VBW0_9DIPT^A0A084VBW0_9DIPT^Q:389-174,H:739-809^54.17%ID^E:3e-15^SubName: Full=AGAP…	TR273|c0_g1_i1|m.326	141-446[-]	.	A0A084VBW0_9DIPT^A0A084VBW0_9DIPT^Q:18-92,H:1070-1144^49.33%ID^E:7e-20^SubName: Full=AGAP003610-PA-like protein {ECO:0000313|EMBL:KFB35454.1};^Eukaryota; Metazoa; Ecdysozoa; Arthropoda; Hexapoda; Insecta; Pterygota; Neoptera; Endopterygota; Diptera; Nematocera; Culicoidea; Culicidae; Anophelinae; Anopheles`A0A084VBW0_9DIPT^A0A084VBW0_9DIPT^Q:14-91,H:733-809^51.28%ID^E:2e-17^SubName: Full=AGAP0036…	PF07679.11^I-set^Immunoglobulin I-set domain^21-91^E:8.6e-10	sigP:1^19^0.646^YES	.	.	.
TR273|c1_g1	TR273|c1_g1_i1	SPEG_DANRE^SPEG_DANRE^Q:199-393,H:2350-2414^32.31%ID^E:1e-06^RecName: Full=Striated muscle preferentially expressed protein kinase;^Eukaryota; Metazoa; Chordata; Craniata; Vertebrata; Euteleostomi; Actinopterygii; Neopterygii; Teleostei; Ostariophysi; Cypriniformes; Cyprinidae; Danio	W5JEG9_ANODA^W5JEG9_ANODA^Q:109-450,H:976-1088^41.23%ID^E:5e-15^SubName: Full=Uncharacterized protein {ECO:0000313|EMBL:ETN62441.1, ECO:0000313|EnsemblMetazoa:ADAC005865-PA};^Eukaryota; Metazoa; Ecdysozoa; Arthropoda; Hexapoda; Insecta; Pterygota; Neoptera; Endopterygota; Diptera; Nematocera; Culicoidea; Culicidae; Anophelinae; Anopheles`W5JEG9_ANODA^W5JEG9_ANODA^Q:115-438,H:641-747^35.19%ID^E:1e…	TR273|c1_g1_i1|m.327	1-450[+]	SPEG_DANRE^SPEG_DANRE^Q:44-131,H:2326-2414^33.71%ID^E:3e-09^RecName: Full=Striated muscle preferentially expressed protein kinase;^Eukaryota; Metazoa; Chordata; Craniata; Vertebrata; Euteleostomi; Actinopterygii; Neopterygii; Teleostei; Ostariophysi; Cypriniformes; Cyprinidae; Danio	W5JEG9_ANODA^W5JEG9_ANODA^Q:37-150,H:976-1088^41.23%ID^E:2e-22^SubName: Full=Uncharacterized protein {ECO:0000313|EMBL:ETN62441.1, ECO:0000313|EnsemblMetazoa:ADAC005865-PA};^Eukaryota; Metazoa; Ecdysozoa; Arthropoda; Hexapoda; Insecta; Pterygota; Neoptera; Endopterygota; Diptera; Nematocera; Culicoidea; Culicidae; Anophelinae; Anopheles`W5JEG9_ANODA^W5JEG9_ANODA^Q:31-146,H:633-747^33.62%ID^E:6e-1…	PF07679.11^I-set^Immunoglobulin I-set domain^43-131^E:7.3e-16`PF13895.1^Ig_2^Immunoglobulin domain^48-131^E:4.9e-11`PF13927.1^Ig_3^Immunoglobulin domain^50-118^E:1.1e-05`PF00047.20^ig^Immunoglobulin domain^56-116^E:1.1e-05	.	COG0515^Serine Threonine protein kinase	GO:0005634^cellular_component^nucleus`GO:0030018^cellular_component^Z disc`GO:0005524^molecular_function^ATP binding`GO:0004683^molecular_function^calmodulin-dependent protein kinase activity`GO:0004687^molecular_function^myosin light chain kinase activity`GO:0004672^molecular_function^protein kinase activity`GO:0007015^biological_process^actin filament organization`GO:0007517^biological_process^…	.
TR274|c0_g1	TR274|c0_g1_i1	.	.	.	.	.	.	.	.	.	.	.
TR275|c0_g1	TR275|c0_g1_i1	SPTCA_DROME^SPTCA_DROME^Q:1-306,H:1732-1832^59.8%ID^E:8e-16^RecName: Full=Spectrin alpha chain;^Eukaryota; Metazoa; Ecdysozoa; Arthropoda; Hexapoda; Insecta; Pterygota; Neoptera; Endopterygota; Diptera; Brachycera; Muscomorpha; Ephydroidea; Drosophilidae; Drosophila; Sophophora	A0A016TA39_9BILA^A0A016TA39_9BILA^Q:1-306,H:1738-1838^56.86%ID^E:3e-15^SubName: Full=Uncharacterized protein {ECO:0000313|EMBL:EYB99527.1};^Eukaryota; Metazoa; Ecdysozoa; Nematoda; Chromadorea; Rhabditida; Strongylida; Ancylostomatoidea; Ancylostomatidae; Ancylostomatinae; Ancylostoma	TR275|c0_g1_i1|m.328	1-306[+]	SPTCA_DROME^SPTCA_DROME^Q:1-102,H:1732-1832^59.8%ID^E:8e-29^RecName: Full=Spectrin alpha chain;^Eukaryota; Metazoa; Ecdysozoa; Arthropoda; Hexapoda; Insecta; Pterygota; Neoptera; Endopterygota; Diptera; Brachycera; Muscomorpha; Ephydroidea; Drosophilidae; Drosophila; Sophophora`SPTCA_DROME^SPTCA_DROME^Q:3-102,H:809-907^32%ID^E:6e-08^RecName: Full=Spectrin alpha chain;^Eukaryota; Metazoa; Ecdysozo…	E5T6H2_TRISP^E5T6H2_TRISP^Q:1-102,H:137-237^56.86%ID^E:3e-29^SubName: Full=Putative spectrin repeat-containing domain protein {ECO:0000313|EMBL:EFV47361.1};^Eukaryota; Metazoa; Ecdysozoa; Nematoda; Enoplea; Dorylaimia; Trichocephalida; Trichinellidae; Trichinella`E5T6H2_TRISP^E5T6H2_TRISP^Q:3-102,H:33-131^33%ID^E:2e-06^SubName: Full=Putative spectrin repeat-containing domain protein {ECO:0000313|…	PF00435.16^Spectrin^Spectrin repeat^3-86^E:2.4e-18	.	.	GO:0016323^cellular_component^basolateral plasma membrane`GO:0005938^cellular_component^cell cortex`GO:0045169^cellular_component^fusome`GO:0005794^cellular_component^Golgi apparatus`GO:0005811^cellular_component^lipid particle`GO:0031594^cellular_component^neuromuscular junction`GO:0005886^cellular_component^plasma membrane`GO:0008091^cellular_component^spectrin`GO:0045170^cellular_component^spe…	GO:0005515^molecular_function^protein binding
TR275|c0_g2	TR275|c0_g2_i1	SPTCA_DROME^SPTCA_DROME^Q:1-228,H:1826-1901^61.84%ID^E:1e-22^RecName: Full=Spectrin alpha chain;^Eukaryota; Metazoa; Ecdysozoa; Arthropoda; Hexapoda; Insecta; Pterygota; Neoptera; Endopterygota; Diptera; Brachycera; Muscomorpha; Ephydroidea; Drosophilidae; Drosophila; Sophophora`SPTCA_DROME^SPTCA_DROME^Q:4-222,H:1721-1793^38.36%ID^E:2e-09^RecName: Full=Spectrin alpha chain;^Eukaryota; Metazoa; Ec…	B3V4W3_9NEOP^B3V4W3_9NEOP^Q:1-228,H:45-120^68.42%ID^E:7e-26^.^.	TR275|c0_g2_i1|m.332	1-300[+]	SPTCA_DROME^SPTCA_DROME^Q:1-100,H:1826-1925^61%ID^E:4e-30^RecName: Full=Spectrin alpha chain;^Eukaryota; Metazoa; Ecdysozoa; Arthropoda; Hexapoda; Insecta; Pterygota; Neoptera; Endopterygota; Diptera; Brachycera; Muscomorpha; Ephydroidea; Drosophilidae; Drosophila; Sophophora`SPTCA_DROME^SPTCA_DROME^Q:2-95,H:1721-1814^38.3%ID^E:4e-12^RecName: Full=Spectrin alpha chain;^Eukaryota; Metazoa; Ecdysoz…	B3V4W3_9NEOP^B3V4W3_9NEOP^Q:1-100,H:45-144^66%ID^E:1e-34^.^.	PF00435.16^Spectrin^Spectrin repeat^2-96^E:1.8e-22	.	.	GO:0016323^cellular_component^basolateral plasma membrane`GO:0005938^cellular_component^cell cortex`GO:0045169^cellular_component^fusome`GO:0005794^cellular_component^Golgi apparatus`GO:0005811^cellular_component^lipid particle`GO:0031594^cellular_component^neuromuscular junction`GO:0005886^cellular_component^plasma membrane`GO:0008091^cellular_component^spectrin`GO:0045170^cellular_component^spe…	GO:0005515^molecular_function^protein binding
TR276|c0_g1	TR276|c0_g1_i1	RS14_AEDAE^RS14_AEDAE^Q:237-614,H:15-140^77.78%ID^E:1e-66^RecName: Full=40S ribosomal protein S14;^Eukaryota; Metazoa; Ecdysozoa; Arthropoda; Hexapoda; Insecta; Pterygota; Neoptera; Endopterygota; Diptera; Nematocera; Culicoidea; Culicidae; Culicinae; Aedini; Aedes; Stegomyia	H8ZWZ5_9EUKA^H8ZWZ5_9EUKA^Q:231-629,H:12-144^74.44%ID^E:5e-67^.^.	TR276|c0_g1_i1|m.335	189-629[+]	RS14_MOUSE^RS14_MOUSE^Q:1-142,H:1-140^73.94%ID^E:1e-70^RecName: Full=40S ribosomal protein S14;^Eukaryota; Metazoa; Chordata; Craniata; Vertebrata; Euteleostomi; Mammalia; Eutheria; Euarchontoglires; Glires; Rodentia; Sciurognathi; Muroidea; Muridae; Murinae; Mus; Mus	F6TVI0_MACMU^F6TVI0_MACMU^Q:1-144,H:1-142^74.31%ID^E:9e-71^SubName: Full=Uncharacterized protein {ECO:0000313|Ensembl:ENSMMUP00000033854};^Eukaryota; Metazoa; Chordata; Craniata; Vertebrata; Euteleostomi; Mammalia; Eutheria; Euarchontoglires; Primates; Haplorrhini; Catarrhini; Cercopithecidae; Cercopithecinae; Macaca	PF00411.14^Ribosomal_S11^Ribosomal protein S11^31-146^E:4.9e-38	.	COG0100^Located on the platform of the 30S subunit, it bridges several disparate RNA helices of the 16S rRNA. Forms part of the Shine-Dalgarno cleft in the 70S ribosome (By similarity)	GO:0022627^cellular_component^cytosolic small ribosomal subunit`GO:0070062^cellular_component^extracellular vesicular exosome`GO:0016020^cellular_component^membrane`GO:0005739^cellular_component^mitochondrion`GO:0005730^cellular_component^nucleolus`GO:0048027^molecular_function^mRNA 5'-UTR binding`GO:0003723^molecular_function^RNA binding`GO:0003735^molecular_function^structural constituent of ri…	GO:0003735^molecular_function^structural constituent of ribosome`GO:0006412^biological_process^translation`GO:0005840^cellular_component^ribosome
TR277|c0_g1	TR277|c0_g1_i1	.	.	.	.	.	.	.	.	.	.	.
TR278|c0_g1	TR278|c0_g1_i1	FACR1_DROME^FACR1_DROME^Q:578-12,H:119-307^36.51%ID^E:2e-42^RecName: Full=Putative fatty acyl-CoA reductase CG5065 {ECO:0000250|UniProtKB:Q922J9, ECO:0000312|EMBL:AAF57974.1};^Eukaryota; Metazoa; Ecdysozoa; Arthropoda; Hexapoda; Insecta; Pterygota; Neoptera; Endopterygota; Diptera; Brachycera; Muscomorpha; Ephydroidea; Drosophilidae; Drosophila; Sophophora	B4GD26_DROPE^B4GD26_DROPE^Q:587-12,H:5-196^50.52%ID^E:6e-63^.^.	TR278|c0_g1_i1|m.336	3-596[-]	FACR1_DROME^FACR1_DROME^Q:7-195,H:119-307^36.51%ID^E:4e-43^RecName: Full=Putative fatty acyl-CoA reductase CG5065 {ECO:0000250|UniProtKB:Q922J9, ECO:0000312|EMBL:AAF57974.1};^Eukaryota; Metazoa; Ecdysozoa; Arthropoda; Hexapoda; Insecta; Pterygota; Neoptera; Endopterygota; Diptera; Brachycera; Muscomorpha; Ephydroidea; Drosophilidae; Drosophila; Sophophora	B4GD26_DROPE^B4GD26_DROPE^Q:4-195,H:5-196^50.52%ID^E:5e-64^.^.	PF01370.16^Epimerase^NAD dependent epimerase/dehydratase family^16-170^E:3e-09`PF02719.10^Polysacc_synt_2^Polysaccharide biosynthesis protein^16-156^E:1.2e-06`PF07993.7^NAD_binding_4^Male sterility protein^18-183^E:2.1e-38`PF01073.14^3Beta_HSD^3-beta hydroxysteroid dehydrogenase/isomerase family^18-168^E:3.1e-08	.	COG3320^domain) protein	GO:0016021^cellular_component^integral component of membrane`GO:0005778^cellular_component^peroxisomal membrane`GO:0005777^cellular_component^peroxisome`GO:0080019^molecular_function^fatty-acyl-CoA reductase (alcohol-forming) activity`GO:0050062^molecular_function^long-chain-fatty-acyl-CoA reductase activity`GO:0006629^biological_process^lipid metabolic process`GO:0010025^biological_process^wax b…	GO:0003824^molecular_function^catalytic activity`GO:0050662^molecular_function^coenzyme binding`GO:0009058^biological_process^biosynthetic process`GO:0003854^molecular_function^3-beta-hydroxy-delta5-steroid dehydrogenase activity`GO:0016616^molecular_function^oxidoreductase activity, acting on the CH-OH group of donors, NAD or NADP as acceptor`GO:0006694^biological_process^steroid biosynthetic pr…
TR279|c0_g1	TR279|c0_g1_i1	.	.	.	.	.	.	.	.	.	.	.
TR280|c0_g1	TR280|c0_g1_i1	XYLT_DROME^XYLT_DROME^Q:103-939,H:138-397^39.43%ID^E:1e-56^RecName: Full=Xylosyltransferase oxt;^Eukaryota; Metazoa; Ecdysozoa; Arthropoda; Hexapoda; Insecta; Pterygota; Neoptera; Endopterygota; Diptera; Brachycera; Muscomorpha; Ephydroidea; Drosophilidae; Drosophila; Sophophora	A0A085LWK4_9BILA^A0A085LWK4_9BILA^Q:103-939,H:112-376^40.5%ID^E:6e-62^SubName: Full=Uncharacterized protein {ECO:0000313|EMBL:KFD49350.1};^Eukaryota; Metazoa; Ecdysozoa; Nematoda; Enoplea; Dorylaimia; Trichocephalida; Trichuridae; Trichuris	TR280|c0_g1_i1|m.337	85-939[+]	XYLT_DROME^XYLT_DROME^Q:7-285,H:138-397^39.43%ID^E:7e-57^RecName: Full=Xylosyltransferase oxt;^Eukaryota; Metazoa; Ecdysozoa; Arthropoda; Hexapoda; Insecta; Pterygota; Neoptera; Endopterygota; Diptera; Brachycera; Muscomorpha; Ephydroidea; Drosophilidae; Drosophila; Sophophora	A0A085LWK4_9BILA^A0A085LWK4_9BILA^Q:7-285,H:112-376^40.5%ID^E:4e-62^SubName: Full=Uncharacterized protein {ECO:0000313|EMBL:KFD49350.1};^Eukaryota; Metazoa; Ecdysozoa; Nematoda; Enoplea; Dorylaimia; Trichocephalida; Trichuridae; Trichuris	PF01822.14^WSC^WSC domain^7-89^E:2.5e-15`PF02485.16^Branch^Core-2/I-Branching enzyme^129-265^E:2.3e-12	.	.	GO:0005789^cellular_component^endoplasmic reticulum membrane`GO:0000139^cellular_component^Golgi membrane`GO:0016021^cellular_component^integral component of membrane`GO:0008375^molecular_function^acetylglucosaminyltransferase activity`GO:0030158^molecular_function^protein xylosyltransferase activity`GO:0030206^biological_process^chondroitin sulfate biosynthetic process`GO:0050650^biological_proc…	GO:0008375^molecular_function^acetylglucosaminyltransferase activity`GO:0016020^cellular_component^membrane
TR281|c0_g1	TR281|c0_g1_i1	NCAS2_IXOSC^NCAS2_IXOSC^Q:172-26,H:1-49^55.1%ID^E:8e-11^RecName: Full=Uncharacterized protein NCBP2-AS2 homolog;^Eukaryota; Metazoa; Ecdysozoa; Arthropoda; Chelicerata; Arachnida; Acari; Parasitiformes; Ixodida; Ixodoidea; Ixodidae; Ixodinae; Ixodes	G6CUK1_DANPL^G6CUK1_DANPL^Q:337-2,H:58-142^39.29%ID^E:6e-14^SubName: Full=Uncharacterized protein {ECO:0000313|EMBL:EHJ75070.1};^Eukaryota; Metazoa; Ecdysozoa; Arthropoda; Hexapoda; Insecta; Pterygota; Neoptera; Endopterygota; Lepidoptera; Glossata; Ditrysia; Papilionoidea; Nymphalidae; Danainae; Danaini; Danaina; Danaus; Danaus	.	.	.	.	.	.	.	.	.
TR282|c0_g1	TR282|c0_g1_i1	FAT2_DROME^FAT2_DROME^Q:284-3,H:3176-3269^50%ID^E:4e-23^RecName: Full=Fat-like cadherin-related tumor suppressor homolog;^Eukaryota; Metazoa; Ecdysozoa; Arthropoda; Hexapoda; Insecta; Pterygota; Neoptera; Endopterygota; Diptera; Brachycera; Muscomorpha; Ephydroidea; Drosophilidae; Drosophila; Sophophora`FAT2_DROME^FAT2_DROME^Q:278-3,H:2350-2445^37.11%ID^E:2e-11^RecName: Full=Fat-like cadherin-rel…	Q16QV0_AEDAE^Q16QV0_AEDAE^Q:284-3,H:888-981^73.4%ID^E:1e-37^SubName: Full=AAEL011164-PA {ECO:0000313|EMBL:EAT36778.1};^Eukaryota; Metazoa; Ecdysozoa; Arthropoda; Hexapoda; Insecta; Pterygota; Neoptera; Endopterygota; Diptera; Nematocera; Culicoidea; Culicidae; Culicinae; Aedini; Aedes; Stegomyia`Q16QV0_AEDAE^Q16QV0_AEDAE^Q:284-3,H:56-152^38.14%ID^E:3e-12^SubName: Full=AAEL011164-PA {ECO:0000313|E…	.	.	.	.	.	.	.	GO:0009925^cellular_component^basal plasma membrane`GO:0005925^cellular_component^focal adhesion`GO:0005887^cellular_component^integral component of plasma membrane`GO:0005886^cellular_component^plasma membrane`GO:0005509^molecular_function^calcium ion binding`GO:0050839^molecular_function^cell adhesion molecule binding`GO:0004872^molecular_function^receptor activity`GO:0016339^biological_process…	.
TR283|c0_g1	TR283|c0_g1_i1	.	.	.	.	.	.	.	.	.	.	.
TR284|c0_g1	TR284|c0_g1_i1	FMAR_DROME^FMAR_DROME^Q:483-10,H:143-305^30.72%ID^E:9e-13^RecName: Full=FMRFamide receptor;^Eukaryota; Metazoa; Ecdysozoa; Arthropoda; Hexapoda; Insecta; Pterygota; Neoptera; Endopterygota; Diptera; Brachycera; Muscomorpha; Ephydroidea; Drosophilidae; Drosophila; Sophophora	I2E6J5_GLOPA^I2E6J5_GLOPA^Q:474-1,H:68-221^41.77%ID^E:5e-28^SubName: Full=VRFamide receptor {ECO:0000313|EMBL:AFJ93333.1};^Eukaryota; Metazoa; Ecdysozoa; Nematoda; Chromadorea; Tylenchida; Tylenchina; Tylenchoidea; Heteroderidae; Heteroderinae; Globodera	TR284|c0_g1_i1|m.339	1-483[-]	FMAR_DROME^FMAR_DROME^Q:1-158,H:143-305^30.72%ID^E:8e-13^RecName: Full=FMRFamide receptor;^Eukaryota; Metazoa; Ecdysozoa; Arthropoda; Hexapoda; Insecta; Pterygota; Neoptera; Endopterygota; Diptera; Brachycera; Muscomorpha; Ephydroidea; Drosophilidae; Drosophila; Sophophora	I2E6J5_GLOPA^I2E6J5_GLOPA^Q:4-161,H:68-221^41.77%ID^E:4e-28^SubName: Full=VRFamide receptor {ECO:0000313|EMBL:AFJ93333.1};^Eukaryota; Metazoa; Ecdysozoa; Nematoda; Chromadorea; Tylenchida; Tylenchina; Tylenchoidea; Heteroderidae; Heteroderinae; Globodera	PF10324.4^7TM_GPCR_Srw^Serpentine type 7TM GPCR chemoreceptor Srw^1-115^E:2e-07`PF00001.16^7tm_1^7 transmembrane receptor (rhodopsin family)^2-155^E:6.4e-09	.	.	GO:0016021^cellular_component^integral component of membrane`GO:0005887^cellular_component^integral component of plasma membrane`GO:0004930^molecular_function^G-protein coupled receptor activity`GO:0008188^molecular_function^neuropeptide receptor activity`GO:0001653^molecular_function^peptide receptor activity`GO:0008344^biological_process^adult locomotory behavior`GO:0002209^biological_process^b…	GO:0004930^molecular_function^G-protein coupled receptor activity`GO:0007186^biological_process^G-protein coupled receptor signaling pathway`GO:0016021^cellular_component^integral component of membrane
TR284|c0_g2	TR284|c0_g2_i1	FMAR_DROME^FMAR_DROME^Q:582-10,H:110-305^31.66%ID^E:4e-20^RecName: Full=FMRFamide receptor;^Eukaryota; Metazoa; Ecdysozoa; Arthropoda; Hexapoda; Insecta; Pterygota; Neoptera; Endopterygota; Diptera; Brachycera; Muscomorpha; Ephydroidea; Drosophilidae; Drosophila; Sophophora	I2E6J5_GLOPA^I2E6J5_GLOPA^Q:561-1,H:38-221^40.96%ID^E:6e-33^SubName: Full=VRFamide receptor {ECO:0000313|EMBL:AFJ93333.1};^Eukaryota; Metazoa; Ecdysozoa; Nematoda; Chromadorea; Tylenchida; Tylenchina; Tylenchoidea; Heteroderidae; Heteroderinae; Globodera	TR284|c0_g2_i1|m.342	1-717[-]	FMAR_DROME^FMAR_DROME^Q:46-236,H:110-305^31.66%ID^E:1e-20^RecName: Full=FMRFamide receptor;^Eukaryota; Metazoa; Ecdysozoa; Arthropoda; Hexapoda; Insecta; Pterygota; Neoptera; Endopterygota; Diptera; Brachycera; Muscomorpha; Ephydroidea; Drosophilidae; Drosophila; Sophophora	I2E6J5_GLOPA^I2E6J5_GLOPA^Q:53-239,H:38-221^40.96%ID^E:4e-33^SubName: Full=VRFamide receptor {ECO:0000313|EMBL:AFJ93333.1};^Eukaryota; Metazoa; Ecdysozoa; Nematoda; Chromadorea; Tylenchida; Tylenchina; Tylenchoidea; Heteroderidae; Heteroderinae; Globodera	PF10324.4^7TM_GPCR_Srw^Serpentine type 7TM GPCR chemoreceptor Srw^59-193^E:1.5e-09`PF00001.16^7tm_1^7 transmembrane receptor (rhodopsin family)^66-233^E:5.3e-10	.	.	GO:0016021^cellular_component^integral component of membrane`GO:0005887^cellular_component^integral component of plasma membrane`GO:0004930^molecular_function^G-protein coupled receptor activity`GO:0008188^molecular_function^neuropeptide receptor activity`GO:0001653^molecular_function^peptide receptor activity`GO:0008344^biological_process^adult locomotory behavior`GO:0002209^biological_process^b…	GO:0004930^molecular_function^G-protein coupled receptor activity`GO:0007186^biological_process^G-protein coupled receptor signaling pathway`GO:0016021^cellular_component^integral component of membrane
TR284|c1_g1	TR284|c1_g1_i1	FMAR_DROME^FMAR_DROME^Q:12-383,H:291-406^31.45%ID^E:6e-11^RecName: Full=FMRFamide receptor;^Eukaryota; Metazoa; Ecdysozoa; Arthropoda; Hexapoda; Insecta; Pterygota; Neoptera; Endopterygota; Diptera; Brachycera; Muscomorpha; Ephydroidea; Drosophilidae; Drosophila; Sophophora	A0A090L5S2_STRRB^A0A090L5S2_STRRB^Q:39-380,H:181-295^40%ID^E:8e-22^SubName: Full=FMRFamide receptor {ECO:0000313|EMBL:CEF63467.1};^Eukaryota; Metazoa; Ecdysozoa; Nematoda; Chromadorea; Rhabditida; Panagrolaimoidea; Strongyloididae; Strongyloides	TR284|c1_g1_i1|m.345	3-386[-]	.	.	.	.	.	.	.
TR285|c0_g1	TR285|c0_g1_i1	.	.	.	.	.	.	.	.	.	.	.
TR285|c0_g1	TR285|c0_g1_i2	.	.	.	.	.	.	.	.	.	.	.
TR286|c0_g1	TR286|c0_g1_i1	NU4LM_ANOQU^NU4LM_ANOQU^Q:420-133,H:4-99^66.67%ID^E:6e-21^RecName: Full=NADH-ubiquinone oxidoreductase chain 4L;^Eukaryota; Metazoa; Ecdysozoa; Arthropoda; Hexapoda; Insecta; Pterygota; Neoptera; Endopterygota; Diptera; Nematocera; Culicoidea; Culicidae; Anophelinae; Anopheles	G8J8C1_9DIPT^G8J8C1_9DIPT^Q:426-133,H:1-98^71.43%ID^E:2e-22^.^.	.	.	.	.	.	.	.	GO:0016021^cellular_component^integral component of membrane`GO:0031966^cellular_component^mitochondrial membrane`GO:0070469^cellular_component^respiratory chain`GO:0008137^molecular_function^NADH dehydrogenase (ubiquinone) activity`GO:0042773^biological_process^ATP synthesis coupled electron transport	.
TR287|c0_g1	TR287|c0_g1_i1	.	J9HYE9_AEDAE^J9HYE9_AEDAE^Q:393-115,H:160-259^35%ID^E:2e-06^SubName: Full=AAEL017170-PA {ECO:0000313|EMBL:EJY57505.1};^Eukaryota; Metazoa; Ecdysozoa; Arthropoda; Hexapoda; Insecta; Pterygota; Neoptera; Endopterygota; Diptera; Nematocera; Culicoidea; Culicidae; Culicinae; Aedini; Aedes; Stegomyia	TR287|c0_g1_i1|m.347	85-498[-]	.	J9HYE9_AEDAE^J9HYE9_AEDAE^Q:36-123,H:160-250^36.26%ID^E:6e-07^SubName: Full=AAEL017170-PA {ECO:0000313|EMBL:EJY57505.1};^Eukaryota; Metazoa; Ecdysozoa; Arthropoda; Hexapoda; Insecta; Pterygota; Neoptera; Endopterygota; Diptera; Nematocera; Culicoidea; Culicidae; Culicinae; Aedini; Aedes; Stegomyia	.	.	.	.	.
TR287|c0_g1	TR287|c0_g1_i1	.	J9HYE9_AEDAE^J9HYE9_AEDAE^Q:393-115,H:160-259^35%ID^E:2e-06^SubName: Full=AAEL017170-PA {ECO:0000313|EMBL:EJY57505.1};^Eukaryota; Metazoa; Ecdysozoa; Arthropoda; Hexapoda; Insecta; Pterygota; Neoptera; Endopterygota; Diptera; Nematocera; Culicoidea; Culicidae; Culicinae; Aedini; Aedes; Stegomyia	TR287|c0_g1_i1|m.348	152-496[+]	.	.	.	.	.	.	.
TR287|c0_g2	TR287|c0_g2_i1	.	J9HYE9_AEDAE^J9HYE9_AEDAE^Q:393-115,H:160-259^35%ID^E:4e-06^SubName: Full=AAEL017170-PA {ECO:0000313|EMBL:EJY57505.1};^Eukaryota; Metazoa; Ecdysozoa; Arthropoda; Hexapoda; Insecta; Pterygota; Neoptera; Endopterygota; Diptera; Nematocera; Culicoidea; Culicidae; Culicinae; Aedini; Aedes; Stegomyia	TR287|c0_g2_i1|m.349	85-612[-]	.	J9HYE9_AEDAE^J9HYE9_AEDAE^Q:83-166,H:169-259^36.26%ID^E:5e-06^SubName: Full=AAEL017170-PA {ECO:0000313|EMBL:EJY57505.1};^Eukaryota; Metazoa; Ecdysozoa; Arthropoda; Hexapoda; Insecta; Pterygota; Neoptera; Endopterygota; Diptera; Nematocera; Culicoidea; Culicidae; Culicinae; Aedini; Aedes; Stegomyia	.	.	.	.	.
TR288|c0_g1	TR288|c0_g1_i1	.	.	.	.	.	.	.	.	.	.	.
TR289|c0_g1	TR289|c0_g1_i1	.	.	.	.	.	.	.	.	.	.	.
TR290|c0_g1	TR290|c0_g1_i1	SC5A8_DANRE^SC5A8_DANRE^Q:3-737,H:52-296^42.45%ID^E:1e-62^RecName: Full=Sodium-coupled monocarboxylate transporter 1;^Eukaryota; Metazoa; Chordata; Craniata; Vertebrata; Euteleostomi; Actinopterygii; Neopterygii; Teleostei; Ostariophysi; Cypriniformes; Cyprinidae; Danio	Q173V8_AEDAE^Q173V8_AEDAE^Q:3-740,H:83-328^60.57%ID^E:8e-110^SubName: Full=AAEL006995-PA {ECO:0000313|EMBL:EAT41338.1};^Eukaryota; Metazoa; Ecdysozoa; Arthropoda; Hexapoda; Insecta; Pterygota; Neoptera; Endopterygota; Diptera; Nematocera; Culicoidea; Culicidae; Culicinae; Aedini; Aedes; Stegomyia	TR290|c0_g1_i1|m.351	3-740[+]	SC5A8_DANRE^SC5A8_DANRE^Q:1-245,H:52-296^42.45%ID^E:9e-63^RecName: Full=Sodium-coupled monocarboxylate transporter 1;^Eukaryota; Metazoa; Chordata; Craniata; Vertebrata; Euteleostomi; Actinopterygii; Neopterygii; Teleostei; Ostariophysi; Cypriniformes; Cyprinidae; Danio	Q173V8_AEDAE^Q173V8_AEDAE^Q:1-246,H:83-328^60.57%ID^E:7e-110^SubName: Full=AAEL006995-PA {ECO:0000313|EMBL:EAT41338.1};^Eukaryota; Metazoa; Ecdysozoa; Arthropoda; Hexapoda; Insecta; Pterygota; Neoptera; Endopterygota; Diptera; Nematocera; Culicoidea; Culicidae; Culicinae; Aedini; Aedes; Stegomyia	PF00474.12^SSF^Sodium:solute symporter family^2-243^E:2.6e-25	.	COG0591^symporter	GO:0016021^cellular_component^integral component of membrane`GO:0015355^molecular_function^secondary active monocarboxylate transmembrane transporter activity`GO:0015293^molecular_function^symporter activity`GO:0015718^biological_process^monocarboxylic acid transport`GO:0006814^biological_process^sodium ion transport	GO:0005215^molecular_function^transporter activity`GO:0006810^biological_process^transport`GO:0055085^biological_process^transmembrane transport`GO:0016020^cellular_component^membrane
TR291|c0_g1	TR291|c0_g1_i1	.	.	.	.	.	.	.	.	.	.	.
TR292|c0_g1	TR292|c0_g1_i1	C6A13_DROME^C6A13_DROME^Q:384-4,H:226-336^35.43%ID^E:1e-20^RecName: Full=Probable cytochrome P450 6a13;^Eukaryota; Metazoa; Ecdysozoa; Arthropoda; Hexapoda; Insecta; Pterygota; Neoptera; Endopterygota; Diptera; Brachycera; Muscomorpha; Ephydroidea; Drosophilidae; Drosophila; Sophophora	W5J5T5_ANODA^W5J5T5_ANODA^Q:375-4,H:237-356^45.16%ID^E:2e-28^SubName: Full=Cytochrome P450 {ECO:0000313|EMBL:ETN58139.1};^Eukaryota; Metazoa; Ecdysozoa; Arthropoda; Hexapoda; Insecta; Pterygota; Neoptera; Endopterygota; Diptera; Nematocera; Culicoidea; Culicidae; Anophelinae; Anopheles	TR292|c0_g1_i1|m.352	1-384[-]	C6A13_DROME^C6A13_DROME^Q:1-127,H:226-336^35.43%ID^E:1e-20^RecName: Full=Probable cytochrome P450 6a13;^Eukaryota; Metazoa; Ecdysozoa; Arthropoda; Hexapoda; Insecta; Pterygota; Neoptera; Endopterygota; Diptera; Brachycera; Muscomorpha; Ephydroidea; Drosophilidae; Drosophila; Sophophora	W5J5T5_ANODA^W5J5T5_ANODA^Q:4-127,H:237-356^45.16%ID^E:2e-28^SubName: Full=Cytochrome P450 {ECO:0000313|EMBL:ETN58139.1};^Eukaryota; Metazoa; Ecdysozoa; Arthropoda; Hexapoda; Insecta; Pterygota; Neoptera; Endopterygota; Diptera; Nematocera; Culicoidea; Culicidae; Anophelinae; Anopheles	PF00067.17^p450^Cytochrome P450^18-120^E:2.4e-11	.	COG2124^Cytochrome p450	GO:0005789^cellular_component^endoplasmic reticulum membrane`GO:0020037^molecular_function^heme binding`GO:0005506^molecular_function^iron ion binding`GO:0004497^molecular_function^monooxygenase activity`GO:0016705^molecular_function^oxidoreductase activity, acting on paired donors, with incorporation or reduction of molecular oxygen`GO:0042742^biological_process^defense response to bacterium	GO:0005506^molecular_function^iron ion binding`GO:0016705^molecular_function^oxidoreductase activity, acting on paired donors, with incorporation or reduction of molecular oxygen`GO:0020037^molecular_function^heme binding`GO:0055114^biological_process^oxidation-reduction process
TR293|c0_g1	TR293|c0_g1_i1	DJB11_PONAB^DJB11_PONAB^Q:379-11,H:123-244^64.23%ID^E:2e-51^RecName: Full=DnaJ homolog subfamily B member 11;^Eukaryota; Metazoa; Chordata; Craniata; Vertebrata; Euteleostomi; Mammalia; Eutheria; Euarchontoglires; Primates; Haplorrhini; Catarrhini; Hominidae; Pongo	W8CDD0_CERCA^W8CDD0_CERCA^Q:364-2,H:127-247^79.34%ID^E:4e-66^SubName: Full=DnaJ subfamily B member 11 {ECO:0000313|EMBL:JAC04395.1};^Eukaryota; Metazoa; Ecdysozoa; Arthropoda; Hexapoda; Insecta; Pterygota; Neoptera; Endopterygota; Diptera; Brachycera; Muscomorpha; Tephritoidea; Tephritidae; Ceratitis; Ceratitis	TR293|c0_g1_i1|m.353	2-379[-]	DJB11_PONAB^DJB11_PONAB^Q:1-123,H:123-244^64.23%ID^E:2e-51^RecName: Full=DnaJ homolog subfamily B member 11;^Eukaryota; Metazoa; Chordata; Craniata; Vertebrata; Euteleostomi; Mammalia; Eutheria; Euarchontoglires; Primates; Haplorrhini; Catarrhini; Hominidae; Pongo	W8CDD0_CERCA^W8CDD0_CERCA^Q:6-126,H:127-247^79.34%ID^E:4e-66^SubName: Full=DnaJ subfamily B member 11 {ECO:0000313|EMBL:JAC04395.1};^Eukaryota; Metazoa; Ecdysozoa; Arthropoda; Hexapoda; Insecta; Pterygota; Neoptera; Endopterygota; Diptera; Brachycera; Muscomorpha; Tephritoidea; Tephritidae; Ceratitis; Ceratitis	.	.	.	GO:0005788^cellular_component^endoplasmic reticulum lumen`GO:0016020^cellular_component^membrane`GO:0005634^cellular_component^nucleus`GO:0016556^biological_process^mRNA modification`GO:0006457^biological_process^protein folding	.
TR294|c0_g1	TR294|c0_g1_i1	.	.	.	.	.	.	.	.	.	.	.
TR294|c0_g2	TR294|c0_g2_i1	.	.	.	.	.	.	.	.	.	.	.
TR295|c0_g1	TR295|c0_g1_i1	.	A0A084VR20_9DIPT^A0A084VR20_9DIPT^Q:24-335,H:1-108^47.79%ID^E:1e-16^SubName: Full=AGAP011317-PA-like protein {ECO:0000313|EMBL:KFB40414.1};^Eukaryota; Metazoa; Ecdysozoa; Arthropoda; Hexapoda; Insecta; Pterygota; Neoptera; Endopterygota; Diptera; Nematocera; Culicoidea; Culicidae; Anophelinae; Anopheles	TR295|c0_g1_i1|m.354	3-389[+]	.	A0A084VR20_9DIPT^A0A084VR20_9DIPT^Q:8-111,H:1-108^47.79%ID^E:1e-16^SubName: Full=AGAP011317-PA-like protein {ECO:0000313|EMBL:KFB40414.1};^Eukaryota; Metazoa; Ecdysozoa; Arthropoda; Hexapoda; Insecta; Pterygota; Neoptera; Endopterygota; Diptera; Nematocera; Culicoidea; Culicidae; Anophelinae; Anopheles	.	.	.	.	.
[truncated: 39,279 more rows]
